# Supplementary material for: Dissecting the pathways coordinating patterning and growth by plant boundary domains
Source: PLoS Genet. 2019 Jan 24;15(1):e1007913. doi: 10.1371/journal.pgen.1007913 (PMC6363235; doi:10.1371/journal.pgen.1007913)
Supplement: S1 File — (XLSX) [file pgen.1007913.s010.xlsx]

## Sheet: Fig1B
BladeLength	NumberofTeeth	Genotype
90.3733	0	cuc2-3
96.7663	0	cuc2-3
99.975	0	cuc2-3
101.306	0	cuc2-3
101.898	0	cuc2-3
104.492	0	cuc2-3
106.267	0	cuc2-3
116.237	0	cuc2-3
119.551	0	cuc2-3
122.415	0	cuc2-3
124.485	0	cuc2-3
124.504	0	cuc2-3
137.3	0	cuc2-3
143.549	0	cuc2-3
151.915	0	cuc2-3
154.354	0	cuc2-3
158.905	0	cuc2-3
162.312	0	cuc2-3
170.828	0	cuc2-3
173.105	0	cuc2-3
175.055	0	cuc2-3
178.756	0	cuc2-3
182.04	0	cuc2-3
184.83	0	cuc2-3
185.003	0	cuc2-3
185.138	0	cuc2-3
187.099	0	cuc2-3
189.034	0	cuc2-3
194.158	0	cuc2-3
195.748	0	cuc2-3
204.764	0	cuc2-3
205.555	0	cuc2-3
209.679	0	cuc2-3
211.678	0	cuc2-3
213.5	0	cuc2-3
214.737	0	cuc2-3
219.939	0	cuc2-3
243.141	0	cuc2-3
246.44	0	cuc2-3
247.39	0	cuc2-3
250.768	0	cuc2-3
257.027	0	cuc2-3
260.609	0	cuc2-3
263.476	0	cuc2-3
264.592	0	cuc2-3
273.893	0	cuc2-3
276.158	0	cuc2-3
279.208	0	cuc2-3
284.621	0	cuc2-3
285.836	0	cuc2-3
286.426	0	cuc2-3
286.454	0	cuc2-3
293.473	0	cuc2-3
294.447	0	cuc2-3
297.964	0	cuc2-3
298.001	0	cuc2-3
298.457	0	cuc2-3
298.644	0	cuc2-3
302.329	0	cuc2-3
311.13	0	cuc2-3
320.141	0	cuc2-3
332.769	0	cuc2-3
337.017	0	cuc2-3
344.573	0	cuc2-3
363.132	0	cuc2-3
364.241	0	cuc2-3
373.016	0	cuc2-3
386.421	0	cuc2-3
404.866	0	cuc2-3
405.057	0	cuc2-3
407.37	0	cuc2-3
413.691	0	cuc2-3
416.912	1	cuc2-3
433.508	0	cuc2-3
435.862	0	cuc2-3
439.983	0	cuc2-3
447.192	0	cuc2-3
449.885	0	cuc2-3
452.452	0	cuc2-3
464.04	1	cuc2-3
467.77	1	cuc2-3
475.589	1	cuc2-3
481.783	0	cuc2-3
487.221	1	cuc2-3
491.598	1	cuc2-3
517.097	1	cuc2-3
518.324	0	cuc2-3
541.903	2	cuc2-3
542.038	2	cuc2-3
553.98	1	cuc2-3
561.438	2	cuc2-3
569.314	2	cuc2-3
581.007	2	cuc2-3
582.484	2	cuc2-3
586.194	2	cuc2-3
588.074	1	cuc2-3
589.176	1	cuc2-3
593.586	0	cuc2-3
601.268	2	cuc2-3
602.743	2	cuc2-3
611.401	1	cuc2-3
627.297	0	cuc2-3
629.145	1	cuc2-3
630.691	1	cuc2-3
630.711	1	cuc2-3
661.373	3	cuc2-3
666.244	1	cuc2-3
692.491	2	cuc2-3
709.175	2	cuc2-3
709.642	3	cuc2-3
726.148	0	cuc2-3
726.666	0	cuc2-3
728.61	0	cuc2-3
731.214	1	cuc2-3
758.379	1	cuc2-3
770.159	2	cuc2-3
784.453	0	cuc2-3
785.494	2	cuc2-3
798.72	2	cuc2-3
799.618	1	cuc2-3
804.803	1	cuc2-3
806.201	2	cuc2-3
832.68	3	cuc2-3
863.148	2	cuc2-3
863.385	3	cuc2-3
874.538	1	cuc2-3
887.555	4	cuc2-3
896.134	2	cuc2-3
899.319	2	cuc2-3
907.809	3	cuc2-3
923.474	3	cuc2-3
943.447	2	cuc2-3
950.706	2	cuc2-3
957.054	1	cuc2-3
957.685	3	cuc2-3
961.931	3	cuc2-3
968.129	2	cuc2-3
974.402	1	cuc2-3
975.865	4	cuc2-3
994.54	5	cuc2-3
995.303	3	cuc2-3
1009.61	0	cuc2-3
1010.82	1	cuc2-3
1039.64	1	cuc2-3
1077.14	4	cuc2-3
1081.12	2	cuc2-3
1099.3	4	cuc2-3
1118.95	3	cuc2-3
1159.05	3	cuc2-3
1178.42	1	cuc2-3
1179.3	2	cuc2-3
1181.84	3	cuc2-3
1187.96	1	cuc2-3
1197.53	3	cuc2-3
1219.85	2	cuc2-3
1223.88	2	cuc2-3
1237.73	2	cuc2-3
1241.85	3	cuc2-3
1243.58	2	cuc2-3
1252.13	3	cuc2-3
1270.17	3	cuc2-3
1276.31	1	cuc2-3
1323.7	4	cuc2-3
1336.11	2	cuc2-3
1339.07	5	cuc2-3
1387.73	2	cuc2-3
1398.06	3	cuc2-3
1420.04	1	cuc2-3
1422.56	2	cuc2-3
1427	5	cuc2-3
1434.1	4	cuc2-3
1442.14	6	cuc2-3
1447.79	2	cuc2-3
1450.44	3	cuc2-3
1482.09	3	cuc2-3
1510.34	4	cuc2-3
1587.74	3	cuc2-3
1596.78	3	cuc2-3
1607.24	4	cuc2-3
1612.41	2	cuc2-3
1617.78	2	cuc2-3
1648.86	5	cuc2-3
1745.18	0	cuc2-3
1851.03	2	cuc2-3
1854.03	3	cuc2-3
1855.47	4	cuc2-3
1861.81	5	cuc2-3
1865.47	3	cuc2-3
1929.45	4	cuc2-3
1986.83	3	cuc2-3
2023.19	3	cuc2-3
2026.33	3	cuc2-3
2040.51	3	cuc2-3
2050.57	2	cuc2-3
2059.02	1	cuc2-3
2173.53	6	cuc2-3
2200.68	3	cuc2-3
2407.38	1	cuc2-3
2407.65	2	cuc2-3
2416.27	6	cuc2-3
2450.15	0	cuc2-3
2475.52	4	cuc2-3
2508.37	3	cuc2-3
2523.7	1	cuc2-3
2630.41	3	cuc2-3
2687.57	4	cuc2-3
3153.04	2	cuc2-3
3600.44	2	cuc2-3
103.315	0	cuc2-1
143.421	0	cuc2-1
178.134	0	cuc2-1
184.404	0	cuc2-1
188.771	0	cuc2-1
199.99	0	cuc2-1
203.501	0	cuc2-1
208.536	0	cuc2-1
234.554	0	cuc2-1
234.722	0	cuc2-1
268.557	0	cuc2-1
280.55	0	cuc2-1
281.681	0	cuc2-1
309.731	0	cuc2-1
315.263	0	cuc2-1
340.329	0	cuc2-1
348.38	0	cuc2-1
377.109	0	cuc2-1
388.598	0	cuc2-1
404.442	0	cuc2-1
405.594	0	cuc2-1
447.895	0	cuc2-1
451.562	0	cuc2-1
461.046	0	cuc2-1
475.815	0	cuc2-1
483.389	0	cuc2-1
488.956	0	cuc2-1
493.792	0	cuc2-1
507.095	0	cuc2-1
524.73	0	cuc2-1
530.555	0	cuc2-1
530.567	0	cuc2-1
546.681	0	cuc2-1
564.868	0	cuc2-1
568.509	0	cuc2-1
569.824	0	cuc2-1
577.583	0	cuc2-1
579.247	0	cuc2-1
588.926	0	cuc2-1
601.226	0	cuc2-1
604.352	0	cuc2-1
606.415	0	cuc2-1
614.82	0	cuc2-1
623.609	0	cuc2-1
646.974	0	cuc2-1
719.942	0	cuc2-1
726.188	0	cuc2-1
728.911	0	cuc2-1
757.739	0	cuc2-1
770.028	0	cuc2-1
772.177	0	cuc2-1
806.34	0	cuc2-1
806.616	0	cuc2-1
810.723	0	cuc2-1
813.207	0	cuc2-1
824.588	0	cuc2-1
833.415	0	cuc2-1
856.842	0	cuc2-1
887.002	0	cuc2-1
893.801	0	cuc2-1
901.536	0	cuc2-1
906.197	0	cuc2-1
937.564	0	cuc2-1
956.306	0	cuc2-1
978.933	0	cuc2-1
1009.49	0	cuc2-1
1014.51	0	cuc2-1
1035.41	0	cuc2-1
1060.47	0	cuc2-1
1115.56	0	cuc2-1
1142.92	0	cuc2-1
1164.43	0	cuc2-1
1180.25	0	cuc2-1
1209.84	0	cuc2-1
1239.89	0	cuc2-1
1301.98	0	cuc2-1
1313.66	0	cuc2-1
1322.78	0	cuc2-1
1325.61	0	cuc2-1
1329.21	0	cuc2-1
1332.66	0	cuc2-1
1336.87	0	cuc2-1
1353.76	0	cuc2-1
1354.11	0	cuc2-1
1403.02	0	cuc2-1
1469.47	0	cuc2-1
1498.42	0	cuc2-1
1672.39	0	cuc2-1
1730.33	0	cuc2-1
1733.06	0	cuc2-1
1761.28	0	cuc2-1
1768.46	0	cuc2-1
1794.76	0	cuc2-1
1802.63	0	cuc2-1
1814.58	0	cuc2-1
2003.97	0	cuc2-1
2009.2	0	cuc2-1
2039.43	0	cuc2-1
2097.62	0	cuc2-1
2155.99	0	cuc2-1
2281.56	0	cuc2-1
2325.4	0	cuc2-1
2391.29	0	cuc2-1
2396.73	0	cuc2-1
2425.23	0	cuc2-1
2426.83	0	cuc2-1
2439.99	0	cuc2-1
2463.91	0	cuc2-1
2672.72	0	cuc2-1
2704.12	0	cuc2-1
2759.44	0	cuc2-1
2764.45	0	cuc2-1
3172.9	0	cuc2-1
3214.19	0	cuc2-1
3409.56	0	cuc2-1
72.9467	0	WT
97.9354	0	WT
109.328	0	WT
110.108	0	WT
111.017	1	WT
115.398	0	WT
117.977	0	WT
120.127	0	WT
122.132	0	WT
130.936	0	WT
133.684	0	WT
136.114	1	WT
141	0	WT
141.057	0	WT
146.503	0	WT
149.511	2	WT
149.827	1	WT
150.44	1	WT
151.938	0	WT
154.336	2	WT
156.813	0	WT
157.665	0	WT
159.59	2	WT
161.069	0	WT
163.848	2	WT
168.057	1	WT
169.024	1	WT
170.682	1	WT
171.553	2	WT
178.164	0	WT
179.444	0	WT
182.317	2	WT
182.522	2	WT
188.502	2	WT
189.535	0	WT
194.113	2	WT
195.545	1	WT
197.411	2	WT
198.196	2	WT
199.227	1	WT
199.868	2	WT
200.658	2	WT
201.941	2	WT
205.621	1	WT
206.41	2	WT
208.457	2	WT
208.85	1	WT
208.939	2	WT
210.014	2	WT
213.252	1	WT
215.026	1	WT
216.607	2	WT
217.181	2	WT
220.345	2	WT
222.007	2	WT
223.66	2	WT
225.261	2	WT
225.486	2	WT
225.524	2	WT
226.166	2	WT
230.416	2	WT
231.528	2	WT
234.302	1	WT
235.092	1	WT
235.531	2	WT
235.798	2	WT
237.63	2	WT
237.669	2	WT
239.029	2	WT
240.749	2	WT
246.328	2	WT
250.047	2	WT
250.236	3	WT
255.094	1	WT
256.266	2	WT
257.878	2	WT
261.471	2	WT
263.268	2	WT
264.784	2	WT
267.197	2	WT
269.05	2	WT
274.348	2	WT
277.091	2	WT
284.45	2	WT
289.098	2	WT
294.504	2	WT
298.205	2	WT
299.506	2	WT
300.908	3	WT
301.974	2	WT
303.556	2	WT
308.068	2	WT
310.984	2	WT
322.101	2	WT
322.795	2	WT
327.59	4	WT
332.328	2	WT
333.524	1	WT
334.381	2	WT
334.888	2	WT
335.892	2	WT
337.375	4	WT
363.366	3	WT
378.464	4	WT
411.8	4	WT
416.366	4	WT
421.592	4	WT
446.194	4	WT
446.915	4	WT
451.899	4	WT
458.818	4	WT
461.828	4	WT
486.99	2	WT
487.514	2	WT
489.262	3	WT
503.975	4	WT
507.707	4	WT
516.175	3	WT
530.39	4	WT
532.355	4	WT
532.771	3	WT
541.881	4	WT
557.458	4	WT
567.072	4	WT
576.093	4	WT
597.701	4	WT
605.335	3	WT
609.143	5	WT
615.078	4	WT
628.98	4	WT
632.896	4	WT
635.721	5	WT
652.891	5	WT
657.873	5	WT
693.439	5	WT
695.321	2	WT
701.341	5	WT
732.252	5	WT
734.438	6	WT
738.879	4	WT
753.2	5	WT
757.683	6	WT
764.807	5	WT
781.271	6	WT
792.369	4	WT
797.725	5	WT
845.865	6	WT
847.601	6	WT
856.139	5	WT
892.616	6	WT
917.701	5	WT
928.258	6	WT
929.401	7	WT
934.785	5	WT
939.58	6	WT
963.359	5	WT
967.12	5	WT
971.143	6	WT
994.859	6	WT
997.971	4	WT
1003.28	6	WT
1005.92	4	WT
1009.96	6	WT
1013.84	5	WT
1016.92	6	WT
1018.33	6	WT
1032.66	6	WT
1049.84	5	WT
1079.53	6	WT
1103.9	6	WT
1110.45	6	WT
1117.01	6	WT
1125.57	6	WT
1144.02	6	WT
1158.1	6	WT
1167.32	6	WT
1193.13	6	WT
1195.99	6	WT
1208.48	5	WT
1225.91	6	WT
1233.77	6	WT
1254.47	6	WT
1284.5	6	WT
1295.67	6	WT
1307.04	6	WT
1309.52	6	WT
1316.14	6	WT
1322.42	6	WT
1322.98	6	WT
1357.47	6	WT
1376.84	5	WT
1403.06	8	WT
1410.98	7	WT
1427.88	6	WT
1490.21	7	WT
1524.31	4	WT
1528.01	5	WT
1561.65	7	WT
1588.24	6	WT
1607.73	6	WT
1682.36	6	WT
1690.74	6	WT
1696.92	5	WT
1724.04	6	WT
1724.78	6	WT
1750.05	6	WT
1807.86	6	WT
1809.66	6	WT
1847.26	8	WT
1929.34	6	WT
1968.83	6	WT
2027.42	8	WT
2033.88	7	WT
2048.37	8	WT
2157.96	6	WT
2204.3	6	WT
2239.22	8	WT
2248.43	7	WT
2251.92	6	WT
2292.13	5	WT
2344.18	6	WT
2384.75	7	WT
2436.22	7	WT
2465.73	7	WT
2500.46	7	WT
2520.12	7	WT
2522.15	8	WT
2677.32	8	WT
2736.22	8	WT
2917.45	7	WT
3221.58	7	WT
3653.75	8	WT
4028.27	7	WT
4135.46	8	WT
4151.28	8	WT
4171.63	8	WT
4211.41	8	WT
4246.23	8	WT
4308.17	8	WT
4398.27	8	WT
4460.86	8	WT
4757.27	8	WT
5016.55	8	WT
5116.15	8	WT
5755.82	7	WT
5825.55	8	WT
5846.19	7	WT
5949.4	8	WT
6434.79	8	WT
6627.69	8	WT
7096.65	8	WT
7318.64	8	WT
7480.11	9	WT
7627.21	9	WT
7715.03	8	WT
7723.51	8	WT
7980.03	8	WT
7991.35	8	WT
8295.96	8	WT
8312.77	8	WT
8442.24	8	WT
8495.42	8	WT
8594.92	8	WT
9400.52	8	WT
9409.15	8	WT
9633.8	8	WT
9723.57	8	WT
9867.15	8	WT
9870.36	7	WT
9954.9	8	WT
10097.9	8	WT
10141.3	8	WT
10287.9	8	WT
10542.4	8	WT
10566	8	WT
10750.4	8	WT
10844.1	8	WT
11027.7	8	WT
11299.3	8	WT
11452.9	8	WT
11466.2	8	WT
11550.3	7	WT
11583.4	8	WT
11615.4	8	WT
11765.1	6	WT
11802.9	8	WT
11957.1	8	WT
12033.3	8	WT
12075.1	8	WT
12298.4	8	WT
12510.7	8	WT
12937.4	8	WT
12951.4	8	WT
13248.8	8	WT
13446.2	8	WT
13549.7	8	WT
13653.5	8	WT
14644.2	8	WT
14739.9	8	WT
15121.5	8	WT
15391.8	8	WT
15777.8	8	WT
17052.2	8	WT
17584.9	8	WT
18482.4	8	WT
19720.7	8	WT
19909.1	8	WT
20373.5	8	WT
20758.3	8	WT
21320	8	WT
21700.4	8	WT
22517.5	8	WT

## Sheet: Fig1D
Genotype	BladeLength	ToothHeight
WT	231.528	3.44819
WT	231.528	4.7732
WT	489.262	41.3539
WT	489.262	50.4477
WT	635.721	65.0227
WT	635.721	60.5087
WT	222.007	3.18453
WT	222.007	7.7707
WT	792.369	74.2254
WT	792.369	72.8286
WT	250.236	7.49183
WT	250.236	6.87145
WT	334.888	31.7377
WT	334.888	16.3681
WT	605.335	56.2226
WT	605.335	29.1983
WT	734.438	85.1189
WT	734.438	42.2025
WT	230.416	5.87891
WT	230.416	7.07892
WT	149.827	2.65113
WT	198.196	13.2399
WT	198.196	7.83455
WT	695.321	63.8062
WT	695.321	37.5718
WT	225.524	6.89071
WT	225.524	8.83528
WT	208.939	7.66134
WT	208.939	10.5864
WT	797.725	70.0263
WT	797.725	88.6568
WT	277.091	24.1054
WT	277.091	19.8402
WT	738.879	83.9237
WT	738.879	46.3252
WT	195.545	5.82745
WT	541.881	67.3169
WT	541.881	48.1138
WT	300.908	14.9568
WT	300.908	20.0535
WT	220.345	4.50354
WT	220.345	3.08627
WT	299.506	13.8571
WT	299.506	21.0369
WT	213.252	16.3881
WT	197.411	2.6508
WT	197.411	7.08245
WT	237.669	7.8111
WT	237.669	8.76777
WT	255.094	17.3961
WT	732.252	62.1657
WT	732.252	86.7384
WT	237.63	8.79359
WT	237.63	8.64273
WT	170.682	6.09902
WT	239.029	15.1956
WT	239.029	6.7356
WT	225.261	17.5108
WT	225.261	7.94204
WT	234.302	13.0057
WT	507.707	42.8143
WT	507.707	47.5712
WT	264.784	18.758
WT	264.784	18.6828
WT	159.59	2.38163
WT	159.59	9.03933
WT	226.166	14.8713
WT	226.166	9.18313
WT	334.381	32.0652
WT	334.381	13.7484
WT	652.891	53.7549
WT	652.891	70.7792
WT	446.194	52.1272
WT	446.194	41.6847
WT	111.017	4.44021
WT	451.899	30.0498
WT	451.899	39.0244
WT	150.44	4.24658
WT	223.66	14.6006
WT	223.66	8.83333
WT	333.524	21.3653
WT	182.522	3.90262
WT	182.522	3.61136
WT	576.093	51.5719
WT	576.093	65.0491
WT	169.024	2.94979
WT	446.915	24.0981
WT	446.915	48.6499
WT	199.227	4.28906
WT	298.205	19.9683
WT	298.205	20.3169
WT	615.078	62.9888
WT	615.078	54.452
WT	206.41	9.703
WT	206.41	7.97026
WT	301.974	21.2333
WT	301.974	19.8572
WT	421.592	31.5943
WT	421.592	36.7516
WT	217.181	8.21196
WT	217.181	8.84487
WT	182.317	6.03713
WT	182.317	3.1469
WT	335.892	27.5591
WT	335.892	12.504
WT	597.701	54.5597
WT	597.701	48.4162
WT	310.984	25.227
WT	310.984	14.411
WT	257.878	14.1686
WT	257.878	6.54994
WT	267.197	20.9567
WT	267.197	18.9148
WT	250.047	3.78144
WT	250.047	7.53271
WT	363.366	26.6212
WT	363.366	32.963
WT	757.683	93.3073
WT	757.683	74.8223
WT	168.057	6.24041
WT	246.328	7.3757
WT	246.328	9.12695
WT	210.014	5.12466
WT	210.014	3.36853
WT	263.268	9.33216
WT	263.268	11.7701
WT	416.366	42.7726
WT	416.366	30.9315
WT	532.355	43.4149
WT	532.355	53.5819
WT	269.05	18.8498
WT	269.05	9.33357
WT	284.45	10.0127
WT	284.45	20.7011
WT	327.59	17.1117
WT	327.59	18.8886
WT	378.464	39.5972
WT	378.464	27.9654
WT	194.113	7.03541
WT	194.113	6.13647
WT	208.85	10.1195
WT	337.375	27.8287
WT	337.375	19.373
WT	530.39	40.5412
WT	530.39	62.7836
WT	308.068	20.7517
WT	308.068	18.4856
WT	294.504	19.7833
WT	294.504	12.1005
WT	201.941	11.4782
WT	201.941	8.12198
WT	205.621	7.44739
WT	149.511	2.33228
WT	149.511	2.82165
WT	261.471	11.3107
WT	261.471	6.08354
WT	274.348	13.5463
WT	274.348	18.9582
WT	216.607	8.79917
WT	216.607	10.841
WT	557.458	52.2705
WT	557.458	40.0733
WT	215.026	5.93939
WT	567.072	43.043
WT	567.072	54.3304
WT	136.114	3.83412
WT	322.101	14.9453
WT	322.101	16.6093
WT	289.098	15.773
WT	289.098	12.6104
WT	208.457	4.43413
WT	208.457	10.352
WT	225.486	12.5793
WT	225.486	17.1869
WT	199.868	8.89314
WT	199.868	7.30835
WT	235.798	7.39769
WT	235.798	8.58821
WT	154.336	2.29659
WT	154.336	2.37349
WT	200.658	7.06141
WT	200.658	8.00307
WT	235.531	10.4648
WT	235.531	8.44556
WT	411.8	20.496
WT	411.8	36.3201
WT	657.873	49.9605
WT	657.873	73.7452
WT	303.556	17.2444
WT	303.556	25.9571
WT	163.848	2.23268
WT	163.848	5.13926
WT	171.553	8.79256
WT	171.553	3.34805
WT	764.807	80.8992
WT	764.807	82.2935
WT	486.99	30.9211
WT	486.99	48.3189
WT	332.328	17.431
WT	332.328	31.1439
WT	487.514	26.9706
WT	487.514	44.8608
WT	240.749	12.0261
WT	240.749	15.8523
WT	188.502	8.51978
WT	188.502	5.0217
WT	256.266	7.46125
WT	256.266	20.8812
WT	503.975	56.088
WT	503.975	32.9405
WT	701.341	61.8097
WT	701.341	77.3181
WT	609.143	50.3562
WT	609.143	74.5524
WT	461.828	31.5567
WT	461.828	58.598
WT	532.771	66.0928
WT	532.771	44.5265
WT	781.271	77.4969
WT	781.271	72.2656
WT	322.795	21.9673
WT	322.795	13.0395
WT	458.818	46.8555
WT	458.818	36.582
WT	235.092	8.96899
WT	693.439	94.5801
WT	693.439	69.2081
WT	628.98	68.2879
WT	628.98	84.3144
WT	753.2	66.1605
WT	753.2	70.6939
WT	516.175	34.0796
WT	516.175	52.4927
WT	632.896	73.5932
WT	632.896	73.7825
cuc2-3	467.77	15.3899
cuc2-3	661.373	34.3918
cuc2-3	661.373	20.7237
cuc2-3	542.038	19.1156
cuc2-3	542.038	21.8247
cuc2-3	582.484	20.8725
cuc2-3	582.484	29.5597
cuc2-3	630.691	19.3666
cuc2-3	799.618	44.7617
cuc2-3	561.438	22.3986
cuc2-3	561.438	21.5305
cuc2-3	785.494	25.9469
cuc2-3	785.494	16.949
cuc2-3	709.175	31.9766
cuc2-3	709.175	22.0246
cuc2-3	601.268	27.2894
cuc2-3	601.268	25.9558
cuc2-3	569.314	14.5701
cuc2-3	569.314	21.8956
cuc2-3	798.72	46.0728
cuc2-3	798.72	19.4959
cuc2-3	666.244	13.2051
cuc2-3	581.007	14.393
cuc2-3	692.491	24.0663
cuc2-3	709.642	16.1212
cuc2-3	709.642	25.4079
cuc2-3	770.159	19.5495
cuc2-3	770.159	24.8044
cuc2-3	487.221	17.0944
cuc2-3	416.912	15.1385
cuc2-3	491.598	15.8075
cuc2-3	589.176	35.5322
cuc2-3	731.214	24.2343
cuc2-3	464.04	24.5257
cuc2-3	553.98	19.6205
cuc2-3	475.589	8.21088
cuc2-3	588.074	12.3422
cuc2-3	629.145	17.1275
cuc2-3	602.743	15.9306
cuc2-3	602.743	13.1993
cuc2-3	586.194	4.9742
cuc2-3	586.194	19.8743
cuc2-3	541.903	16.2634
cuc2-3	541.903	12.0067
cuc2-3	517.097	12.7528
cuc2-3	611.401	22.7641
cuc2-3	630.711	14.1881
cuc2-3	758.379	27.9163

## Sheet: Fig2CD
TimeAfterInduction	Blade_Length	Tooth_Width	Tooth_Height	Sinus_Angle	Induction_Time	Aspect_Ratio
72	372.724	53.243	7.371	157.457	8h	0.138441
72	478.949	77.349	14.714	168.519	8h	0.190229
72	620.439	57.472	9.075	160.764	8h	0.157903
72	620.439	83.242	10.97	149.621	8h	0.131784
72	401.172	57.907	7.982	165.51	8h	0.137842
72	501.449	60.238	11.633	155.367	8h	0.193117
72	379.122	71.88	8.014	176.045	8h	0.111491
72	488.358	57.487	7.421	136.359	8h	0.12909
72	304.385	48.156	6.057	165.348	8h	0.125779
72	569.615	68.495	10.36	156.902	8h	0.151252
72	569.615	65.441	7.25	174.373	8h	0.110787
72	675.379	63.743	9.701	153.435	8h	0.152189
72	675.379	82.199	9.533	175.426	8h	0.115975
72	306.139	54.264	5.394	166.885	8h	0.0994029
72	409.622	77.841	10.39	163.956	8h	0.133477
72	409.622	46.663	4.429	166.357	8h	0.0949146
72	562.143	69.573	10.955	147.291	8h	0.157461
72	489.915	55.898	13.24	142.125	8h	0.23686
72	489.915	50.678	9.457	153.295	8h	0.18661
72	265.697	40.921	4.259	173.089	8h	0.104079
72	447.036	70.424	11.288	146.976	8h	0.160286
72	447.036	57.393	9.508	169.362	8h	0.165665
72	372.694	67.223	9.379	149.139	8h	0.139521
72	364.075	57.86	9.379	155.999	8h	0.162098
72	326.644	67.856	10.642	158.629	8h	0.156832
72	586.408	65.743	7.857	154.983	8h	0.119511
72	424.902	58.183	8.413	169.092	8h	0.144596
72	424.902	33.105	2.894	173.697	8h	0.0874188
72	541.859	67.723	10.681	166.014	8h	0.157716
72	389.848	59.859	8.162	151.189	8h	0.136354
72	389.848	76.937	8.369	173.587	8h	0.108777
72	468.644	66.95	15.489	150.041	8h	0.231352
72	408.86	57.404	6.944	150.589	8h	0.120967
72	408.86	56.885	6.848	151.814	8h	0.120383
72	653.573	70.106	12.936	165.251	8h	0.184521
72	653.573	65.096	12.588	154.062	8h	0.193376
96	760.27	94.079	22.127	123.826	8h	0.235196
96	760.27	103.198	20.968	145.041	8h	0.203182
96	902.764	168.092	21.673	154.464	8h	0.128935
96	902.764	94.882	20.862	146.821	8h	0.219873
96	519.327	75.004	11.435	167.631	8h	0.152459
96	519.327	90.738	24.04	149.265	8h	0.264939
96	1305.7	108.754	17.166	160.326	8h	0.157842
96	1027.8	114.904	23.786	147.108	8h	0.207008
96	689.365	113.61	15.095	170.764	8h	0.132867
96	689.365	81.75	25.569	141.605	8h	0.312771
96	468.46	76.814	15.089	156.273	8h	0.196436
96	714.884	75.026	15.176	149.859	8h	0.202277
96	714.884	85.214	23.186	126.87	8h	0.272091
96	495.913	74.532	12.537	165.256	8h	0.16821
96	495.913	92.455	23.103	152.475	8h	0.249884
96	1144.58	78.815	12.504	152.216	8h	0.15865
96	1144.58	65.904	10.782	137.637	8h	0.163602
96	702.498	113.312	21.401	167.166	8h	0.188868
96	702.498	78.971	9.283	171.455	8h	0.117549
96	693.82	91.145	18.965	151.074	8h	0.208075
96	693.82	97.181	18.754	163.085	8h	0.19298
96	447.253	76.411	12.686	159.775	8h	0.166023
96	447.253	82.265	15.329	163.61	8h	0.186337
96	977.709	140.513	25.847	149.488	8h	0.183947
96	471.949	92.703	23.484	144.162	8h	0.253325
96	471.949	82.136	24.159	145.609	8h	0.294134
96	780.13	100.307	20.596	149.417	8h	0.20533
96	969.722	92.345	19.853	154.563	8h	0.214987
96	1234.62	115.079	28.932	124.32	8h	0.25141
96	1234.62	86.04	22.041	150.023	8h	0.256172
96	1061.84	109.368	23.008	89.514	8h	0.210372
96	1061.84	91.487	28.415	140.982	8h	0.310591
96	584.642	107.414	24.159	161.39	8h	0.224915
96	584.642	107.782	20.593	159.252	8h	0.191062
96	976.053	137.355	24.152	149.581	8h	0.175836
96	534.437	104.762	19.988	161.508	8h	0.190794
96	534.437	101.867	28.992	146.059	8h	0.284606
96	1389.31	91.597	18.55	116.378	8h	0.202518
96	1389.31	84.947	19.705	140.194	8h	0.231968
96	809.182	118.96	24.82	145.408	8h	0.208642
96	809.182	104.268	18.07	155.837	8h	0.173303
96	332.091	89.49	18.308	161.565	8h	0.204582
96	332.091	85.941	11.224	166.569	8h	0.130601
96	847.232	140.911	35.571	147.817	8h	0.252436
96	847.232	103.066	25.535	145.078	8h	0.247754
72	513.658	86.646	10.817	160.811	3 x 8h	0.124841
72	513.658	63.1	9.228	171.336	3 x 8h	0.146244
72	556.062	67.304	17.124	145.491	3 x 8h	0.254428
72	556.062	70.13	16.668	118.829	3 x 8h	0.237673
72	296.078	49.204	8.657	165.009	3 x 8h	0.175941
72	844.32	59.646	12.326	127.405	3 x 8h	0.206653
72	844.32	62.599	24.42	87.763	3 x 8h	0.390102
72	358.727	49.684	12.318	130.815	3 x 8h	0.247927
72	358.727	52.511	10.612	138.851	3 x 8h	0.202091
72	707.787	70.558	16.777	133.112	3 x 8h	0.237776
72	707.787	64.11	9.406	135	3 x 8h	0.146717
72	584.37	58.702	7.696	133.059	3 x 8h	0.131103
72	401.026	40.847	8.264	138.233	3 x 8h	0.202316
72	825.972	64.792	11.702	160.492	3 x 8h	0.180609
72	825.972	55.217	5.816	147.301	3 x 8h	0.10533
72	663.832	63.462	13.601	136.134	3 x 8h	0.214317
72	663.832	63.198	6.98	153.435	3 x 8h	0.110447
72	782.935	85.193	11.691	144.375	3 x 8h	0.13723
72	782.935	65.109	13.978	144.086	3 x 8h	0.214686
72	515.313	77.794	21.393	132.274	3 x 8h	0.274996
72	515.313	57	14.868	148.819	3 x 8h	0.260842
72	383.479	62.551	8.9	163.301	3 x 8h	0.142284
72	673.308	67.704	16.48	146.373	3 x 8h	0.243413
72	501.717	66.713	16.612	147.095	3 x 8h	0.249007
72	359.364	51.539	8.476	155.956	3 x 8h	0.164458
72	359.364	53.841	16.914	149.514	3 x 8h	0.314147
72	453.362	63.88	20.031	132.639	3 x 8h	0.313572
72	453.362	74.996	18.375	136.507	3 x 8h	0.245013
72	446.11	54.434	12.454	145.67	3 x 8h	0.228791
72	446.11	60.096	10.548	171.027	3 x 8h	0.175519
72	452.084	56.403	8.176	141.9	3 x 8h	0.144957
72	452.084	61.337	12.542	156.038	3 x 8h	0.204477
72	221.774	52.043	5.918	153.435	3 x 8h	0.113714
72	366.228	59.372	12.275	146.889	3 x 8h	0.206747
72	366.228	61.574	10.556	155.225	3 x 8h	0.171436
72	292.14	50.25	10.825	148.655	3 x 8h	0.215423
72	292.14	41.701	6.996	172.77	3 x 8h	0.167766
72	562.474	59.327	22.531	128.66	3 x 8h	0.379776
72	562.474	60.003	7.937	154.96	3 x 8h	0.132277
96	1171.23	98.921	45.205	62.292	3 x 8h	0.456981
96	1171.23	93.314	28.533	78.111	3 x 8h	0.305774
96	387.059	69.33	23.152	118.96	3 x 8h	0.333939
96	387.059	65.884	11.403	135	3 x 8h	0.173077
96	605.644	86.07	28.339	119.971	3 x 8h	0.329255
96	605.644	95.378	29.763	120.385	3 x 8h	0.312053
96	705.982	93.16	31.487	75.332	3 x 8h	0.337988
96	1350.3	113.738	34.289	92.473	3 x 8h	0.301474
96	1350.3	90.833	33.367	110.344	3 x 8h	0.367344
96	456.455	83.953	25.625	114.747	3 x 8h	0.30523
96	456.455	74.059	16.529	137.003	3 x 8h	0.223187
96	705.149	92.185	22.144	149.654	3 x 8h	0.240213
96	705.149	81.042	31.397	133.734	3 x 8h	0.387416
96	861.546	93.258	29.253	80.727	3 x 8h	0.313678
96	861.546	81.734	25.316	114.127	3 x 8h	0.309736
96	1061.07	129.132	32.724	82.141	3 x 8h	0.253415
96	851.49	118.278	20.285	122.196	3 x 8h	0.171503
96	851.49	98.21	26.025	132.008	3 x 8h	0.264993
96	541.238	112.571	23.468	135.564	3 x 8h	0.208473
96	541.238	96.987	15.089	171.179	3 x 8h	0.155578
96	351.908	59.306	9.193	162.736	3 x 8h	0.15501
96	697.177	101.563	31.254	120.141	3 x 8h	0.30773
96	697.177	83.194	22.137	100.049	3 x 8h	0.266089
96	833.781	102.722	31.085	123.355	3 x 8h	0.302613
96	833.781	110.111	42.046	66.371	3 x 8h	0.381851
96	951.016	107.949	15.653	145.222	3 x 8h	0.145004
96	951.016	113.551	16.623	120.256	3 x 8h	0.146392
96	489.539	86.826	25.264	101.821	3 x 8h	0.290973
96	489.539	70.694	30.043	107.65	3 x 8h	0.424972
96	648.627	80.797	41.055	79.321	3 x 8h	0.508125
96	648.627	79.732	15.431	97.214	3 x 8h	0.193536
96	954.914	83.494	23.338	83.815	3 x 8h	0.279517
96	954.914	100.974	29.921	96.911	3 x 8h	0.296324
96	568.201	65.739	19.598	105.422	3 x 8h	0.298118
96	568.201	58.279	15.626	121.608	3 x 8h	0.268124
96	752.486	101.221	27.771	129.89	3 x 8h	0.27436
96	752.486	98.662	39.651	109.532	3 x 8h	0.401887
96	574.44	94.424	22.137	107.133	3 x 8h	0.234443
96	574.44	81.35	13.347	125.48	3 x 8h	0.164069
96	571.631	93.229	36.184	103.647	3 x 8h	0.38812
96	943.098	121.881	31.806	129.023	3 x 8h	0.260959
96	348.633	77.973	25.726	107.975	3 x 8h	0.329935
96	951.646	105.075	20.905	113.916	3 x 8h	0.198953
96	546.158	79.103	23.653	129.806	3 x 8h	0.299015
96	546.158	77.466	31.973	75.91	3 x 8h	0.412736
96	1275.19	113.757	32.073	63.856	3 x 8h	0.281943
96	1275.19	102.996	36.805	80.647	3 x 8h	0.357344
96	418.052	58.168	18.563	118.142	3 x 8h	0.319127
96	418.052	68.831	22.477	99.593	3 x 8h	0.326553
96	785.373	109.412	37.23	113.732	3 x 8h	0.340273
96	785.373	104.349	44.619	93.924	3 x 8h	0.427594
96	741.216	91.407	35.883	92.714	3 x 8h	0.392563
96	741.216	83.803	30.129	112.654	3 x 8h	0.359522
120	3856.47	220.647	76.033	108.435	3 x 8h	0.344591
120	3131.73	149.15	47.257	91.055	3 x 8h	0.316842
120	3131.73	202.732	68.694	126.404	3 x 8h	0.338841
120	2157.15	172.997	56.594	131.138	3 x 8h	0.327139
120	2191.66	125.361	67.521	102.095	3 x 8h	0.538612
120	2191.66	163.558	78.379	60.383	3 x 8h	0.479212
120	3965.39	200.399	126.022	89.593	3 x 8h	0.628855
120	3965.39	197.363	100.637	114.092	3 x 8h	0.509908
120	1593.03	156.144	35.443	106.348	3 x 8h	0.226989
120	1593.03	129.357	46.371	95.064	3 x 8h	0.358473
120	NA	161.355	88.789	92.726	3 x 8h	0.550271
120	NA	146.545	43.379	129.756	3 x 8h	0.296011
120	NA	158.424	61.804	124.727	3 x 8h	0.390118
120	NA	223.632	69.555	77.248	3 x 8h	0.311024
120	2903.36	181.037	85.955	94.865	3 x 8h	0.474792
120	2903.36	224.004	68.415	86.694	3 x 8h	0.305419
120	3799.88	156.483	82.968	111.991	3 x 8h	0.530205
120	3799.88	119.984	39.801	132.274	3 x 8h	0.331719
120	3519.38	142.464	90.793	44.276	3 x 8h	0.637305
120	3519.38	244.357	72.16	63.435	3 x 8h	0.295306
120	2647.37	113.006	32.761	127.273	3 x 8h	0.289905
120	2647.37	140.724	50.955	96.282	3 x 8h	0.362092
120	2421.81	197.123	81.142	107.462	3 x 8h	0.411631
120	2421.81	143.923	47.974	86.634	3 x 8h	0.333331
120	595.266	105.671	19.776	149.574	3 x 8h	0.187147
120	595.266	105.928	23.271	129.699	3 x 8h	0.219687
120	1096.27	147.751	50.569	137.111	3 x 8h	0.342258
120	1096.27	152.357	42.657	130.248	3 x 8h	0.279981
120	1346.75	127.343	27.3	110.772	3 x 8h	0.214382
120	1346.75	115.941	27.309	129.596	3 x 8h	0.235542
120	1391.11	139.029	34.96	104.886	3 x 8h	0.251458
120	867.231	139.49	43.152	124.708	3 x 8h	0.309356
120	1365.32	206.144	64.873	NA	3 x 8h	0.314697
120	1365.32	126.602	51.057	118.895	3 x 8h	0.403287
120	1472.76	167.735	45.158	135.486	8h	0.269222
120	NA	200.106	39.4	138.814	8h	0.196896
120	NA	196.709	67.62	138.551	8h	0.343757
120	1332.08	184.58	49.324	150.945	8h	0.267223
120	1332.08	154.066	48.782	110.772	8h	0.316631
120	2395.7	256.459	55.936	120.631	8h	0.218109
120	2395.7	208.236	25.862	141.943	8h	0.124196
120	2002.86	236.902	50.318	149.354	8h	0.2124
120	2002.86	176.087	41.502	127.875	8h	0.23569
120	2065.92	133.946	35.372	131.424	8h	0.264077
120	2690.9	242.066	43.243	140.69	8h	0.178641
120	3522.04	286.723	49.903	75.716	8h	0.174046
120	2358.14	239.715	58.451	131.634	8h	0.243835
120	2358.14	250.798	36.26	171.157	8h	0.144579
120	1941.7	250.912	53.345	131.269	8h	0.212604
120	1941.7	205.277	51.378	136.626	8h	0.250286
120	1528.16	148.232	27.953	147.095	8h	0.188576
120	1528.16	133.709	29.153	124.526	8h	0.218033
120	2263.18	218.396	46.184	119.287	8h	0.211469
120	NA	182.124	33.923	147.171	8h	0.186263
120	NA	315.347	55.197	114.541	8h	0.175036
120	3819	200.028	69.055	122.445	8h	0.345227
120	3819	303.465	44.104	151.39	8h	0.145335
120	3003.8	194.705	61.315	129.272	8h	0.314912
120	3003.8	145.168	37.341	132.138	8h	0.257226
120	1629.87	123.605	37.953	144.246	8h	0.307051
120	1629.87	172.223	44.745	124.978	8h	0.259809
168	7108.28	352.05	141.46	38.517	8h	0.401818
168	7108.28	492.594	110.041	138.362	8h	0.223391
168	3532.66	517.451	119.097	117.699	8h	0.230161
168	3532.66	391.597	97.5	60.945	8h	0.24898
168	3109.71	239.503	104.943	126.741	8h	0.43817
168	5596.64	499.016	171.297	104.676	8h	0.34327
168	5596.64	427.86	101.536	108.435	8h	0.237311
168	5047.61	542.912	166.72	86.58	8h	0.307085
168	5047.61	337.456	140.287	116.565	8h	0.415719
168	6533.57	375.629	92.925	116.241	8h	0.247385
168	6533.57	359.124	85.341	100.426	8h	0.237637
168	3297.77	307.011	106.535	126.447	8h	0.347007
168	3297.77	222.887	65.797	123.366	8h	0.295203
168	4528.12	467.508	124.445	129.273	8h	0.266188
168	2571.38	339.761	57.891	128.29	8h	0.170387
168	2571.38	222.963	65.443	80.426	8h	0.293515
168	3517.35	441.366	89.053	89.053	8h	0.201767
168	3517.35	381.972	82.222	82.222	8h	0.215257
168	4920.69	615.865	190.041	109.202	8h	0.308576
168	4920.69	443.922	104.998	152.158	8h	0.236524
168	5856.6	467.742	62.793	140.528	8h	0.134247
168	5856.6	480.88	131.22	109.983	8h	0.272875
168	4894.36	405.935	121.698	100.305	8h	0.299797
168	4894.36	450.22	120.755	46.392	8h	0.268213
168	3218.65	250.945	85.19	90	8h	0.339477
168	3218.65	304.415	99.517	108.937	8h	0.326912
168	6824.71	557.321	71.023	122.631	8h	0.127436
168	7792.37	485.735	109.329	96.611	8h	0.22508
168	7792.37	485.065	71.425	91.269	8h	0.147248
168	8475.75	326.016	162.894	105.495	3 x 8h	0.49965
168	7373.89	409.765	97.012	78.69	3 x 8h	0.23675
168	5849.23	479.387	167.755	9.265	3 x 8h	0.349936
168	5849.23	401.768	199.209	32.645	3 x 8h	0.495831
168	4676.61	283.36	183.18	51.34	3 x 8h	0.646457
168	4676.61	282.261	150.335	78.896	3 x 8h	0.53261
168	3728.49	280.802	138.036	48.327	3 x 8h	0.491578
168	5201	343.947	163.699	56.365	3 x 8h	0.475943
168	6513.62	435.775	92.701	29.197	3 x 8h	0.212727
168	6513.62	367.116	138.196	102.119	3 x 8h	0.376437
168	6856.6	428.673	94.024	83.618	3 x 8h	0.219337
168	6856.6	375.764	185.858	64.44	3 x 8h	0.494614
168	4411.8	538.498	67.069	138.039	3 x 8h	0.124548
168	4411.8	287.392	118.098	73.443	3 x 8h	0.41093
168	4805.41	374.117	202.431	16.567	3 x 8h	0.54109
168	4805.41	379.537	103.615	79.144	3 x 8h	0.273004
168	5618.78	600.482	103.558	96.382	3 x 8h	0.172458
168	5618.78	394.951	72.113	118.413	3 x 8h	0.182587
168	4092.74	339.009	159.394	48.83	3 x 8h	0.470176
168	4092.74	462.696	77.594	93.576	3 x 8h	0.1677
168	7056.65	574.532	99.61	132.357	3 x 8h	0.173376
168	7056.65	511.002	147.445	121.201	3 x 8h	0.288541
168	4803.24	568.938	142.939	26.865	3 x 8h	0.251238
168	5069.85	299.994	181.891	82.235	3 x 8h	0.606315
168	5069.85	378.034	204.832	75.75	3 x 8h	0.541835
168	3998.61	303.291	135.958	91.187	3 x 8h	0.448276
168	7514.72	552.332	92.75	106.928	3 x 8h	0.167924
168	7514.72	421.581	100.523	81.439	3 x 8h	0.238443
168	5351.55	562.783	122.008	121.842	3 x 8h	0.216794
168	6760.71	428.115	220.488	118.386	3 x 8h	0.51502
168	6760.71	425.14	261.93	94.462	3 x 8h	0.616103
168	4409.18	527.041	100.62	102.113	3 x 8h	0.190915
168	4409.18	518.686	94.239	138.857	3 x 8h	0.181688
76	522.799	92.048	18.458	147.858	8h	0.200526
76	649.65	113.63	23.599	147.772	8h	0.207683
76	336.106	59.772	13.293	155.323	8h	0.222395
76	714.634	74.232	13.728	158.801	8h	0.184934
76	714.634	74.42	9.897	156.409	8h	0.132988
76	954.946	83.365	18.574	115.017	8h	0.222803
76	954.946	89.774	17.078	144.744	8h	0.190233
76	925.849	79.209	16.479	150.082	8h	0.208045
76	1375.82	82.614	13.902	123.147	8h	0.168277
76	1375.82	77.922	13.713	143.715	8h	0.175984
76	1200.12	93.563	18.799	140.382	8h	0.200923
76	734.658	70.772	25.047	137.673	3 x 8h	0.353911
76	734.658	73.189	22.026	128.121	3 x 8h	0.300947
76	571.346	77.226	8.262	164.839	3 x 8h	0.106985
76	571.346	75.689	17.436	153.207	3 x 8h	0.230364
76	978.653	85.399	13.438	140.906	3 x 8h	0.157355
76	978.653	57.848	9.562	107.923	3 x 8h	0.165295
76	1406.35	98.864	12.635	131.269	3 x 8h	0.127802
76	1406.35	83.015	16.271	124.287	3 x 8h	0.196001
76	2022.92	84.937	22.479	123.619	3 x 8h	0.264655
76	900.18	87.819	12.669	159.869	8h	0.144263
76	525.534	72.15	11.664	154.844	8h	0.161663
76	525.534	75.63	16.901	156.591	8h	0.22347
76	664.913	80.937	24.327	127.875	8h	0.300567
76	515.661	77.473	13.549	161.385	8h	0.174887
76	698.797	79.203	15.569	156.722	8h	0.196571
76	411.261	55.416	12.31	147.446	8h	0.222138
76	510.897	68.873	9.271	179.847	8h	0.13461
76	510.897	78.955	8.661	176.224	8h	0.109695
76	1109.82	96.695	12.951	142.588	8h	0.133937
76	584.762	63.385	6.526	154.295	8h	0.102958
76	584.762	73.795	14.072	142.496	8h	0.19069
76	578.009	69.402	10.58	151.88	8h	0.152445
76	578.009	78.476	14.24	155.344	8h	0.181457
76	809.874	127.351	17.652	168.77	8h	0.138609
76	809.874	68.723	12.427	148.351	8h	0.180827
76	1221.31	95.566	10.239	158.929	8h	0.107141
76	1221.31	71.173	5.198	159.331	8h	0.0730333
76	883.718	77.092	14.774	138.643	8h	0.191641
76	883.718	64.361	11.951	162.111	8h	0.185687
76	1823.49	124.876	17.869	143.15	8h	0.143094
76	1823.49	96.62	17.109	119.745	8h	0.177075
76	NA	73.583	12.996	136.795	8h	0.176617
76	NA	90.933	13.919	139.666	8h	0.153069
76	656.363	82.58	13.777	140.172	8h	0.166832
76	941.569	71.434	17.868	123.591	3 x 8h	0.250133
76	941.569	71.8	17.881	110.709	3 x 8h	0.249039
76	480.226	64.929	19.357	131.34	3 x 8h	0.298126
76	764.17	77.961	12.153	157.025	3 x 8h	0.155886
76	764.17	79.443	15.02	165.538	3 x 8h	0.189066
76	407.889	68.347	15.957	148.893	3 x 8h	0.23347
76	407.889	58.214	12.146	153.905	3 x 8h	0.208644
76	1058.79	71.184	8.499	155.628	3 x 8h	0.119395
76	1058.79	63.66	16.322	140.44	3 x 8h	0.256393
76	1832.71	101.243	25.815	90.466	3 x 8h	0.254981
76	1832.71	71.592	15.329	117.329	3 x 8h	0.214116
76	451.021	58.136	10.606	155.546	3 x 8h	0.182434
76	817.316	66.851	8.873	148.655	3 x 8h	0.132728
76	817.316	75.825	10.717	143.315	3 x 8h	0.141339
76	501.265	58.463	13.442	152.864	3 x 8h	0.229923
76	501.265	54.567	8.082	142.316	3 x 8h	0.148111
76	360.731	59.979	10.794	149.531	3 x 8h	0.179963
76	756.216	65.962	13.273	153.013	3 x 8h	0.201222
76	756.216	65	8.696	135.976	3 x 8h	0.133785
76	1140.09	63.23	12.973	139.148	3 x 8h	0.205172
76	557.354	61.754	11.847	164.147	3 x 8h	0.191842
76	772.554	57.72	9.485	131.024	3 x 8h	0.164328
76	772.554	62.577	10.136	134.04	3 x 8h	0.161976
76	578.513	68.436	12.923	132.343	3 x 8h	0.188833
76	578.513	61.106	12.821	126.87	3 x 8h	0.209816
76	944.583	72.558	9.44	136.895	3 x 8h	0.130103
76	944.583	71.418	12.801	140.631	3 x 8h	0.179241
76	1157.45	75.793	18.01	108.958	3 x 8h	0.237621
76	1157.45	52.898	9.912	135	3 x 8h	0.187379
148	NA	232.127	91.979	102.529	8h	0.396244
148	NA	308.161	98.565	113.139	8h	0.319849
148	NA	280.578	52.913	122.533	8h	0.188586
148	5108.08	331.452	114.635	71.162	8h	0.345857
148	5108.08	280.506	94.258	97.49	8h	0.336028
148	3979.7	187.502	44.992	67.714	8h	0.239955
148	3979.7	263.728	120.491	24.796	8h	0.456876
148	2414.4	192.624	62.25	100.961	8h	0.323168
148	2414.4	205.094	69.462	104.744	8h	0.338684
148	3789.2	219.349	68.106	116.565	8h	0.310491
148	2965.9	199.029	65.883	99.353	8h	0.331022
148	2965.9	203.045	58.917	125.754	8h	0.290167
148	2634.52	179.616	83.316	117.35	8h	0.463856
148	2634.52	209.604	85.976	98.818	8h	0.410183
148	2865.94	240.836	69.444	104.099	8h	0.288346
148	2865.94	211.257	75.27	97.745	8h	0.356296
148	4364.54	285.407	44.352	114.146	8h	0.155399
148	4364.54	264.677	42.503	59.036	8h	0.160584
148	1918.96	231.93	55.576	92.045	8h	0.239624
148	1918.96	174.632	72.025	85.643	8h	0.412439
148	2377.74	260.513	76.144	139.435	8h	0.292285
148	2377.74	200.703	51.704	53.13	8h	0.257614
148	2549.56	222.916	53.165	115.017	8h	0.238498
148	2549.56	167.034	32.057	89.236	8h	0.191919
148	2795.99	221.726	84.825	111.064	8h	0.382567
148	2795.99	208.518	84.422	128.956	8h	0.404867
148	3892.46	323.212	100.164	110.835	8h	0.309902
148	NA	368.119	65.203	65.203	8h	0.177125
148	NA	325.603	60.33	60.33	8h	0.185287
148	4622.36	272.97	63.99	72.52	8h	0.234421
148	4622.36	334.79	117.928	45.662	8h	0.352245
148	NA	291.381	99.174	120.069	8h	0.340358
148	3153.1	203.139	84.524	103.219	3 x 8h	0.416089
148	4702.05	252.646	110.258	86.454	3 x 8h	0.436413
148	4702.05	274.201	98.946	76.573	3 x 8h	0.360852
148	3390.55	219.76	76.728	86.241	3 x 8h	0.349145
148	1804.2	181.836	57.048	110.274	3 x 8h	0.313733
148	1804.2	182.54	42.229	112.155	3 x 8h	0.231341
148	2131.4	173.011	61.618	125.218	3 x 8h	0.356151
148	2131.4	227.372	72.556	90.223	3 x 8h	0.319107
148	2623.74	182.994	78.38	107.723	3 x 8h	0.42832
148	2623.74	216.951	82.127	105.803	3 x 8h	0.378551
148	1964.68	216.192	51.391	116.935	3 x 8h	0.23771
148	3925.62	306.623	81.361	59.826	3 x 8h	0.265345
148	3925.62	280.844	109.651	35.933	3 x 8h	0.390434
148	NA	215.369	119.121	67.329	3 x 8h	0.553102
148	3728.03	206.157	86.058	85.635	3 x 8h	0.417439
148	3728.03	201.135	71.455	105.051	3 x 8h	0.355259
148	5070.77	251.013	68.053	100.002	3 x 8h	0.271113
148	5070.77	206.716	32.327	97.005	3 x 8h	0.156384
148	2460.77	209.669	67.291	50.44	3 x 8h	0.320939
148	2460.77	203.057	51.858	109.729	3 x 8h	0.255386
148	3141.15	252.165	69.978	130.507	3 x 8h	0.277509
148	3149.8	246.062	91.278	62.222	3 x 8h	0.370955
148	3149.8	207.592	66.947	72.344	3 x 8h	0.322493
148	2031.19	138.556	58.278	93.09	3 x 8h	0.42061
148	2390.77	167.406	70.144	123.007	3 x 8h	0.419005
148	2390.77	199.358	72.914	115.83	3 x 8h	0.365744
148	2175.4	229.864	62.136	85.732	3 x 8h	0.270316
148	2175.4	170.016	49.953	95.404	3 x 8h	0.293814
148	3088.81	215.595	64.052	91.81	3 x 8h	0.297094
148	3088.81	212.564	51.305	115.71	3 x 8h	0.241363
148	3817.12	221.153	82.42	65.589	3 x 8h	0.372683
148	3817.12	210.302	93.526	92.726	3 x 8h	0.444722
148	NA	289.835	136.218	66.801	3 x 8h	0.469985
148	NA	227.273	84.476	48.366	3 x 8h	0.371694
148	4390.81	328.612	107.837	121.562	3 x 8h	0.328159
148	4390.81	303.398	109.022	115.585	3 x 8h	0.359337
148	2210.91	216.22	100.36	130.365	3 x 8h	0.464157
148	2210.91	180.34	48.747	123.28	3 x 8h	0.270306
52	458.134	56.267	8.844	170.724	8h	0.157179
52	458.134	57.609	4.631	174.005	8h	0.0803867
52	250.577	37.538	2.284	180	8h	0.060845
52	704.235	61.06	3.941	164.897	8h	0.0645431
52	609.446	59.86	8.215	161.34	8h	0.137237
52	609.446	52.021	3.989	164.798	8h	0.0766806
52	560.385	61.89	6.524	155.541	8h	0.105413
52	560.385	60.589	5.584	176.782	8h	0.0921619
52	428.469	54.147	4.824	157.099	8h	0.0890908
52	428.469	64.103	4.47	176.209	8h	0.0697315
52	583.761	56.015	2.682	169.903	8h	0.04788
52	583.761	43.799	1.514	172.921	8h	0.034567
52	772.301	65.073	4.076	162.93	8h	0.0626373
52	446.174	48.299	5.385	171.703	8h	0.111493
52	374.751	50.254	4.199	176.12	3 x 8h	0.0835555
52	446.989	53.2	2.942	166.008	3 x 8h	0.0553008
52	657.53	50.77	2.018	164.267	3 x 8h	0.0397479
52	657.53	48.097	2.286	170.242	3 x 8h	0.047529
52	495.004	47.173	3.608	159.928	3 x 8h	0.0764844
52	495.004	69.566	3.172	176.82	3 x 8h	0.045597
52	668.652	64.414	3.121	167.675	3 x 8h	0.0484522
52	668.652	60.925	3.28	165.645	3 x 8h	0.0538367
52	566.595	65.264	4.846	175.551	3 x 8h	0.0742523
52	566.595	76.827	6.312	NA	3 x 8h	0.0821586
52	724.613	60.262	6.307	166.765	3 x 8h	0.10466
100	666.146	139.283	23.816	136.018	8h	0.17099
100	666.146	134.799	29.187	128.324	8h	0.216522
100	854.658	106.426	30.351	119.697	8h	0.285184
100	854.658	151.13	26.169	142.145	8h	0.173156
100	423.267	140.046	31.951	139.248	8h	0.228146
100	423.267	96.301	14.899	159.941	8h	0.154713
100	684.315	106.522	31.168	132.993	8h	0.292597
100	684.315	146.194	38.376	154.719	8h	0.262501
100	1035.14	160.867	39.732	147.425	8h	0.246987
100	1035.14	133.1	38.924	88.039	8h	0.292442
100	1270.15	157.601	38	132.449	8h	0.241115
100	632.335	113.841	24.263	132.647	8h	0.213131
100	632.335	108.281	11.949	161.584	8h	0.110352
100	1157.25	120.858	35.589	119.283	8h	0.29447
100	1157.25	119.861	22.416	141.958	8h	0.187017
100	841.631	137.488	31.143	144.234	8h	0.226514
100	841.631	151.859	24.821	113.922	8h	0.163448
100	1309.18	164.04	37.471	142.514	8h	0.228426
100	1309.18	115.947	24.136	142.336	8h	0.208164
100	NA	119.182	24.935	136.051	8h	0.209218
100	NA	128.423	38.45	145.566	8h	0.299401
100	554.408	98.351	28.658	135.876	8h	0.291385
100	554.408	117.437	28.968	155.311	8h	0.246668
100	541.825	56.164	15.139	129.602	3 x 8h	0.26955
100	541.825	80.048	18.432	126.966	3 x 8h	0.230262
100	1352.9	103	29.827	103.782	3 x 8h	0.289583
100	1352.9	101.467	24.088	62.666	3 x 8h	0.237397
100	699.48	93.628	18.432	18.432	3 x 8h	0.196864
100	699.48	88.225	22.788	22.788	3 x 8h	0.258294
100	953.901	88.806	19.196	97.15	3 x 8h	0.216157
100	953.901	94.425	23.373	123.538	3 x 8h	0.24753
100	1647.55	135.271	40.96	116.565	3 x 8h	0.3028
100	1647.55	141.967	41.315	109.667	3 x 8h	0.291018
100	555.827	83.465	25.457	119.745	3 x 8h	0.305002
100	555.827	83.259	24.137	125.605	3 x 8h	0.289903
100	961.347	96.715	31.186	120.964	3 x 8h	0.322453
100	961.347	104.804	39.835	90.719	3 x 8h	0.38009
100	501.497	84.617	27.386	119.055	3 x 8h	0.323647
100	501.497	87.436	26.194	146.004	3 x 8h	0.299579
100	1228.83	105.467	34.823	127.504	3 x 8h	0.330179
100	1228.83	96.244	36.302	98.973	3 x 8h	0.377187
100	1472.29	88.347	25.866	106.887	3 x 8h	0.292777
100	1472.29	84.268	32.201	73.926	3 x 8h	0.382126
100	1183.05	120.495	26.401	150.709	3 x 8h	0.219105
100	1183.05	82.554	43.976	118.314	3 x 8h	0.532694
100	886.939	88.35	22.704	134.157	3 x 8h	0.256978
100	863.734	97.106	23.817	133.508	3 x 8h	0.245268
100	863.734	92.16	25.61	141.715	3 x 8h	0.277886
100	1552.21	91.744	30.41	68.134	3 x 8h	0.331466
100	1552.21	128.02	33.732	110.79	3 x 8h	0.26349
100	1032.1	127.832	25.394	112.249	3 x 8h	0.198651
100	1032.1	79.434	22.223	126.87	3 x 8h	0.279767
100	1514.58	122.107	25.737	141.379	3 x 8h	0.210774
100	1514.58	107.854	37.524	105.945	3 x 8h	0.347915
100	688.476	87.963	26.648	141.442	3 x 8h	0.302946
100	688.476	74.214	17.589	157.118	3 x 8h	0.237004
100	1088.53	97.332	28.544	136.091	3 x 8h	0.293264
100	1088.53	95.853	19.888	136.146	3 x 8h	0.207484
100	501.089	95.247	21.221	157.667	3 x 8h	0.2228
100	501.089	88.665	13.239	128.66	3 x 8h	0.149315
100	1528.19	86.99	32.947	77.661	3 x 8h	0.378745
100	1528.19	109.394	26.844	78.69	3 x 8h	0.245388
100	836.891	97.612	26.245	102.829	3 x 8h	0.268871
100	836.891	83.594	21.86	149.543	3 x 8h	0.261502
100	1839	116.879	47.865	42.063	8h	0.409526
100	1839	163.952	43.313	98.863	8h	0.264181
100	1030.57	123.112	29.278	135.605	8h	0.237816
100	1030.57	97.219	34.635	116.656	8h	0.356258
100	600.444	98.938	26.001	148.465	8h	0.262801
100	600.444	91.665	24.335	147.548	8h	0.265478
100	952.338	137.774	33.137	124.791	8h	0.240517
100	952.338	122.814	30.089	142.345	8h	0.244996
100	711.336	104.792	30.65	125.385	8h	0.292484
100	1067.4	125.551	31.76	112.855	8h	0.252965
100	1067.4	117.645	29.225	133.995	8h	0.248417
100	NA	107.911	31.99	137.814	8h	0.296448
100	NA	108.914	31.871	131.204	8h	0.292625
100	842.087	119.918	36.425	130.533	8h	0.303749

## Sheet: Fig2F
InductionTime	TimeAfterInduction	sd	RFP-CUC2Quantity
8h	8.51667	3.67528	2.49
8h	8.51667	0.41042	0
8h	8.63333	2.56275	3.59
8h	9.43333	0.654557	0
8h	9.43333	0.334166	0
8h	9.6	0.442719	0
8h	9.81667	0.666333	0
8h	9.81667	0.315524	0
8h	9.96667	0.496767	0
8h	9.96667	0.3093	0
8h	10.1	0.364539	0
8h	10.1	0.476212	0
8h	10.1667	0.201108	0
8h	10.1667	0.515213	0
8h	8.05	0.416867	0
8h	8.05	0.880909	2.16
8h	7.95	0.459952	0
8h	7.95	0.534997	0
8h	8.25	0.131656	0
8h	29.3833	1.58826	6.9372
8h	29.3833	3.40832	9.4321
8h	29.55	3.07959	10.2803
8h	29.55	2.33196	7.9403
8h	29.65	6.11129	11.7502
8h	30.6833	1.50666	4.8949
8h	30.6833	4.28989	8.071
8h	30.6833	2.31325	6.8897
8h	30.7667	5.27888	9.6577
8h	30.9833	2.96425	6.6433
8h	31.3	1.3239	5.7948
8h	31.3	2.30362	7.9422
8h	32.3167	2.95795	9.9763
8h	32.3167	6.2982	15.168
8h	32.45	3.66219	13.2065
8h	32.45	3.74122	11.0386
3x8h	28.9	4.49712	9.7443
3x8h	28.9	2.63238	6.3442
3x8h	29.0667	3.59644	12.9206
3x8h	29.0667	1.33527	4.2866
3x8h	29.15	1.38399	4.59
3x8h	29.55	3.0487	7.503
3x8h	31.55	5.16305	11.3474
3x8h	31.6833	3.88462	7.8175
3x8h	31.6833	4.71607	12.2649
3x8h	31.8167	1.70992	5.9533
3x8h	31.9	3.11277	10.6062
3x8h	32.0333	1.28959	4.7463
3x8h	32.0333	2.70229	8.9444
3x8h	32.1833	5.58097	14.7947
3x8h	32.1833	2.31669	6.8794
3x8h	53.55	2.58643	7.168
3x8h	53.55	4.67943	18.9474
3x8h	53.6833	3.72373	9.5587
3x8h	53.6833	5.16597	12.169
3x8h	53.8667	4.89196	11.3629
3x8h	53.8667	3.50668	18.4166
3x8h	54.0333	9.65369	16.9711
3x8h	54.0333	1.80958	12.5948
3x8h	54.3	2.86015	6.4443
3x8h	54.3	7.31158	19.1288
3x8h	54.55	8.94738	22.0618
3x8h	54.55	7.38602	18.3721
3x8h	56.2	5.92541	19.4019
3x8h	56.2	4.79616	11.6774
3x8h	56.5	9.28802	15.2504
3x8h	56.3833	3.91462	12.5814
3x8h	56.5	4.23832	19.7187
8h	54.7333	NA	NA
8h	54.9833	NA	NA
8h	55.0667	NA	NA
8h	55.2667	NA	NA
8h	55.4667	NA	NA
8h	55.6333	NA	NA
8h	55.7667	1.5474	0.5775
8h	55.8833	NA	0
8h	56	NA	0
8h	56.0833	NA	0
8h	54.7333	NA	0
8h	55.2667	NA	0
8h	55.4667	NA	0
8h	55.6333	NA	0
8h	55.7667	NA	0
8h	55.8833	NA	0
3x8h	80.5	NA	0
3x8h	80.6833	NA	0
3x8h	80.8667	NA	0
3x8h	80.9333	NA	0
3x8h	81.1167	NA	0
3x8h	81.2333	NA	0
3x8h	81.3333	NA	0
3x8h	81.4167	NA	0
3x8h	81.4667	NA	0
3x8h	81.5167	NA	0
8h	22.4333	3.32524	6.097
8h	22.4333	NA	0
8h	22.6167	0.997846	2.0824
8h	22.6167	1.40416	3.0556
8h	22.7833	1.44376	4.6887
8h	22.7833	1.99592	5.1259
8h	22.8833	NA	0
8h	23.1667	1.65428	6.5288
8h	23.1667	1.39983	3.2371
8h	23.5	1.97606	5.7176
8h	23.5	3.38038	5.3856
8h	23.45	5.40789	8.8206
8h	23.45	2.48331	4.0844
8h	23.95	1.15725	4.0032
8h	23.95	2.08653	6.565
8h	24.05	0.638481	4.2176
8h	24.05	6.11745	6.6796
8h	24.1833	4.0956	12.7598
8h	24.1833	1.43813	3.4443
8h	46.5	NA	0
8h	46.5	NA	0
8h	46.75	3.52804	2.3187
8h	47.0167	1.14166	1.0815
8h	47.0167	NA	0
8h	47.8	2.27782	2.4629
8h	47.8	NA	0
8h	48.0167	1.12712	2.8165
8h	48.0167	1.45266	3.6887
8h	48.2333	0.691315	1.1752
8h	48.2333	2.69538	2.8239
8h	48.4333	0.685151	1.3103
8h	48.4333	1.08287	2.9474
8h	48.9	NA	0
8h	48.9	NA	0
8h	48.9	NA	0
8h	48.9	NA	0
8h	48.9	NA	0
8h	48.9	NA	0
8h	49.0167	0.500735	0.06
8h	49.2333	NA	0
8h	49.2333	0.210069	0.5515
3x8h	46.2	2.21109	11.9135
3x8h	46.2	3.25851	10.8556
3x8h	46.3167	3.475	11.8908
3x8h	46.3167	3.26775	10.1701
3x8h	46.4333	1.83414	9.2929
3x8h	47.2833	6.464	12.7125
3x8h	47.2833	6.15891	11.4639
3x8h	47.4333	3.94978	12.6763
3x8h	47.4333	2.00639	10.8537
3x8h	47.6	2.92898	12.7795
3x8h	47.6	2.9342	15.6868
3x8h	49.3667	1.39596	4.4228
3x8h	49.5667	2.04061	7.8031
3x8h	49.5667	3.14067	8.4095
3x8h	49.7	2.96221	8.6898
3x8h	49.7	6.03958	13.1991
3x8h	49.8	2.50593	9.8762

## Sheet: Fig3A
Genotype	mean500	sd500	Slope
cuc2-1 C2C2-V(44) he	4.87581	1.6119	0.148775
cuc2-1 C2C2-V(44) ho	7.98213	1.73376	0.163849
cuc2-1 C2C2-V(45) he	5.06787	1.22259	0.145506
cuc2-1 C2C2-V(45) ho	9.21733	1.6534	0.179749

## Sheet: Fig3B
Genotype	mean500	sd500	Slope
ago1-27 cuc2-3 C2C2-V(33) he	33.452	8.67813	0.292871
ago1-27 cuc2-3 C2C2-V(33) ho	49.1035	11.4419	0.289598
cuc2-3 C2C2-V(33) he	6.64988	2.46794	0.151929
cuc2-3 C2C2-V(33) ho	10.227	1.68303	0.170154
jawD cuc2-3 C2C2-V(33) ho	11.9182	5.46748	0.210019
mir164a-4 cuc2-3 C2C2-V(33) he	25.3144	7.97826	0.207442
mir164a-4 cuc2-3 C2C2-V(33) ho	40.6743	8.77475	0.220184

## Sheet: Fig4C
Technical_Rep	Target	Biological_Rep	Genotype	Induction_Time	Ct	CtqREF	CtEF1
1	CUC3	1	CUC2i	NI	31.17	27.33	22.59
2	CUC3	1	CUC2i	NI	31.74	27.44	23.34
3	CUC3	1	CUC2i	NI	31.15	27.02	22.79
1	CUC3	1	CUC2i	24h	29.22	27.94	23.13
2	CUC3	1	CUC2i	24h	29.3	27.25	23.07
3	CUC3	1	CUC2i	24h	29.09	28.36	23.14
1	CUC3	1	cuc2-1	NI	31.8	27.86	22.96
2	CUC3	1	cuc2-1	NI	31.36	27.67	22.89
3	CUC3	1	cuc2-1	NI	30.83	27.46	22.84
1	CUC3	1	CUC2i	48h	30.46	28.2	23.2
2	CUC3	1	CUC2i	48h	30.74	28	23.04
3	CUC3	1	CUC2i	48h	31	28.28	23.03
1	CUC3	1	WT	NI	31.69	28.84	24.29
2	CUC3	1	WT	NI	31.9	28.82	24.16
3	CUC3	1	WT	NI	31.68	28.94	24.17
1	CUC3	1	CUC2i	72h	29	26.33	21.73
2	CUC3	1	CUC2i	72h	29.15	26.33	21.63
3	CUC3	1	CUC2i	72h	28.85	26.28	21.5
1	CUC3	1	CUC2i	96h	30.78	27.56	22.54
2	CUC3	1	CUC2i	96h	31.18	27.59	22.32
3	CUC3	1	CUC2i	96h	30.87	27.23	22.11
1	CUC3	2	CUC2i	NI	31.9	27.54	22.6
2	CUC3	2	CUC2i	NI	31.13	27.19	22.69
3	CUC3	2	CUC2i	NI	30.79	26.98	22.58
1	CUC3	2	CUC2i	24h	28.57	27.97	23.37
2	CUC3	2	CUC2i	24h	28.71	27.87	23.32
3	CUC3	2	CUC2i	24h	28.58	27.55	23.11
1	CUC3	2	cuc2-1	NI	31.25	27.78	22.79
2	CUC3	2	cuc2-1	NI	31	27.91	22.83
3	CUC3	2	cuc2-1	NI	30.85	28.53	22.84
1	CUC3	2	CUC2i	48h	29.12	28.3	24.33
2	CUC3	2	CUC2i	48h	28.74	28.16	24.18
3	CUC3	2	CUC2i	48h	28.61	27.63	24.25
1	CUC3	2	WT	NI	30.22	28.44	24.09
2	CUC3	2	WT	NI	30.41	28.51	24.65
3	CUC3	2	WT	NI	30	28.42	24.51
1	CUC3	2	CUC2i	72h	30.45	27.39	22.03
2	CUC3	2	CUC2i	72h	30.43	27.13	21.97
3	CUC3	2	CUC2i	72h	30.66	27.55	21.94
1	CUC3	2	CUC2i	96h	30.67	26.93	21.95
2	CUC3	2	CUC2i	96h	30.5	27	21.9
3	CUC3	2	CUC2i	96h	30.58	26.84	21.9
1	CUC3	3	CUC2i	24h	32.2	29.37	24.97
2	CUC3	3	CUC2i	24h	31.72	29.16	24.95
3	CUC3	3	CUC2i	24h	31.18	29.02	24.97
1	CUC3	3	cuc2-1	NI	33.43	27.94	23.29
2	CUC3	3	cuc2-1	NI	32.64	27.92	23.1
3	CUC3	3	cuc2-1	NI	32.53	27.59	22.98
1	CUC3	3	CUC2i	48h	30.85	28.75	25.15
2	CUC3	3	CUC2i	48h	31.28	28.76	24.96
3	CUC3	3	CUC2i	48h	30.4	28.71	24.81
1	CUC3	3	WT	NI	32.82	30.82	26.71
2	CUC3	3	WT	NI	35.73	31.38	26.53
3	CUC3	3	WT	NI	NA	30.66	26.32
1	CUC3	3	CUC2i	72h	29.61	27.09	22.23
2	CUC3	3	CUC2i	72h	30	27.05	22.85
3	CUC3	3	CUC2i	72h	29.62	26.93	22.04
1	CUC3	3	CUC2i	96h	31.69	27.87	22.58
2	CUC3	3	CUC2i	96h	31.14	27.64	22.6
3	CUC3	3	CUC2i	96h	31.17	27.6	22.53
1	CUC3	1	CUC2i	NI	30.44	23.07	26.83
2	CUC3	1	CUC2i	NI	29.66	23.32	26.8
3	CUC3	1	CUC2i	NI	30.166	23.04	26.74
1	CUC3	1	CUC2i	24h	30.3	23.79	26.92
2	CUC3	1	CUC2i	24h	30.59	23.77	26.85
3	CUC3	1	CUC2i	24h	30.87	23.8	26.88
1	CUC3	1	cuc2-1	NI	30.667	24.41	27.57
2	CUC3	1	cuc2-1	NI	30.855	24.49	27.86
3	CUC3	1	cuc2-1	NI	31.488	24.5	27.71
1	CUC3	1	CUC2i	48h	31.536	25.87	28.69
2	CUC3	1	CUC2i	48h	30.77	25.91	28.57
3	CUC3	1	CUC2i	48h	31.541	25.83	28.61
1	CUC3	1	WT	NI	30.4	23.67	27.66
2	CUC3	1	WT	NI	29.82	23.66	27.64
3	CUC3	1	WT	NI	30.02	23.77	27.52
1	CUC3	1	CUC2i	72h	31.31	24.56	27.51
2	CUC3	1	CUC2i	72h	31.68	24.5	27.35
3	CUC3	1	CUC2i	72h	31.68	24.37	27.57
1	CUC3	1	CUC2i	96h	30.71	24.36	27.82
2	CUC3	1	CUC2i	96h	30.58	24.42	27.87
3	CUC3	1	CUC2i	96h	31.27	24.46	27.77
1	CUC3	2	CUC2i	NI	32.17	27.56	22.12
2	CUC3	2	CUC2i	NI	30.86	27.52	21.97
3	CUC3	2	CUC2i	NI	31.97	27.53	21.72
1	CUC3	2	CUC2i	24h	29.8	26.55	21.08
2	CUC3	2	CUC2i	24h	28.99	26.47	20.82
3	CUC3	2	CUC2i	24h	29.18	26.01	20.84
1	CUC3	2	cuc2-1	NI	31.7	27.74	22.86
2	CUC3	2	cuc2-1	NI	31.45	27.75	22.85
3	CUC3	2	cuc2-1	NI	30.82	27.54	22.74
1	CUC3	2	CUC2i	48h	30.7	27.24	22.72
2	CUC3	2	CUC2i	48h	30.7	27.51	22.55
3	CUC3	2	CUC2i	48h	29.83	27.14	22.18
1	CUC3	2	WT	NI	29.931	27.216	22.0764
2	CUC3	2	WT	NI	29.82	27.1814	22.0552
3	CUC3	2	WT	NI	29.8	26.8582	21.6796
1	CUC3	2	CUC2i	72h	32.5312	27.8909	23.1255
2	CUC3	2	CUC2i	72h	31.8764	27.8204	23.0843
3	CUC3	2	CUC2i	72h	32.2143	27.5712	22.6424
1	CUC3	2	CUC2i	96h	32.5037	28.9569	24.1968
2	CUC3	2	CUC2i	96h	31.9315	29.0138	24.0141
3	CUC3	2	CUC2i	96h	31.6738	28.6999	23.8217
1	CUC3	3	CUC2i	NI	32.73	28.44	24.12
2	CUC3	3	CUC2i	NI	32.61	28.36	23.91
3	CUC3	3	CUC2i	NI	32.4	28.13	23.89
1	CUC3	3	CUC2i	24h	30.27	26.91	21.9
2	CUC3	3	CUC2i	24h	29.89	26.85	21.76
3	CUC3	3	CUC2i	24h	30.11	26.63	21.63
1	CUC3	3	cuc2-1	NI	30.84	26.88	21.58
2	CUC3	3	cuc2-1	NI	30.51	26.63	21.3
3	CUC3	3	cuc2-1	NI	30.79	26.54	21.38
1	CUC3	3	CUC2i	48h	30.01	27.94	22.88
2	CUC3	3	CUC2i	48h	29.68	27.74	22.7
3	CUC3	3	CUC2i	48h	29.7	27.62	22.7
1	CUC3	3	WT	NI	30.4022	25.8972	21.6316
2	CUC3	3	WT	NI	30.4717	25.8284	21.6105
3	CUC3	3	WT	NI	29.7945	25.8185	21.6857
1	CUC3	3	CUC2i	72h	NA	NA	NA
2	CUC3	3	CUC2i	72h	NA	NA	NA
3	CUC3	3	CUC2i	72h	NA	NA	NA
1	CUC3	3	CUC2i	96h	NA	NA	NA
2	CUC3	3	CUC2i	96h	NA	NA	NA
3	CUC3	3	CUC2i	96h	NA	NA	NA

## Sheet: Fig4D
Genotype	TimeAfterInduction	BladeLength	ToothWidth	ToothHeight	AspectRatio
CUC2i	72	353.038	53.695	7.954	0.148133
CUC2i	72	353.038	56.468	3.15	0.0557838
CUC2i	72	379.687	52.716	9.551	0.181178
CUC2i	72	436.358	60.469	9.495	0.157023
CUC2i	72	436.358	60.891	8.98	0.147477
CUC2i	72	447.285	68.562	12.004	0.175082
CUC2i	72	455.61	58.952	6.594	0.111854
CUC2i	72	471.232	52.015	5.313	0.102144
CUC2i	72	490.902	60.854	10.595	0.174105
CUC2i	72	600.767	61.077	9.13	0.149483
CUC2i	72	600.767	59.996	7.987	0.133126
CUC2i	72	625.948	58.79	7.499	0.127556
CUC2i	72	625.948	71.223	6.297	0.0884125
CUC2i	72	647.492	57.778	5.163	0.0893593
CUC2i	72	647.492	81.79	9.544	0.116689
CUC2i	72	662.064	58.524	6.047	0.103325
CUC2i	72	663.618	70.617	10.117	0.143266
CUC2i	72	749.61	70.486	7.744	0.109866
CUC2i	72	749.61	69.016	5.953	0.0862554
CUC2i	72	790.139	59.716	12.261	0.205322
CUC2i	72	790.139	64.164	9.412	0.146687
CUC2i	72	893.698	75.273	8.063	0.107117
CUC2i	72	896.93	58.828	5.509	0.0936459
CUC2i	72	896.93	59.158	6.493	0.109757
CUC2i	72	910.804	67.523	5.651	0.08369
CUC2i	72	962.574	77.168	7.487	0.0970221
CUC2i	72	962.574	59.345	3.991	0.0672508
CUC2i	72	1105.38	65.198	5.251	0.0805393
CUC2i	72	1247.78	61.214	5.771	0.0942758
CUC2i	72	1247.78	102.862	8.681	0.0843946
CUC2i	72	1385.19	81.871	8.827	0.107816
CUC2i	72	1385.19	78.711	9.679	0.122969
CUC2i	72	1394.61	83.222	9.593	0.11527
CUC2i	72	1394.61	78.449	14.556	0.185547
CUC2i cuc3-105	72	420.831	52.722	3.836	0.072759
CUC2i cuc3-105	72	420.831	52.738	6.309	0.119629
CUC2i cuc3-105	72	433.15	31.179	3.788	0.121492
CUC2i cuc3-105	72	436.045	46.509	2.752	0.0591713
CUC2i cuc3-105	72	446.405	59.455	7.589	0.127643
CUC2i cuc3-105	72	550.748	59.194	5.191	0.0876947
CUC2i cuc3-105	72	623.488	76.86	11.151	0.145082
CUC2i cuc3-105	72	677.315	69.361	4.342	0.0626
CUC2i cuc3-105	72	953.184	73.205	8.605	0.117547
CUC2i cuc3-105	72	953.184	81.419	7.052	0.0866137
CUC2i	96	357.012	64.994	13.955	0.214712
CUC2i	96	418.103	73.804	11.015	0.149247
CUC2i	96	461.372	57.515	7.593	0.132018
CUC2i	96	500.173	106.839	22.177	0.207574
CUC2i	96	548.44	92.642	21.142	0.228212
CUC2i	96	564.01	55.162	10.35	0.187629
CUC2i	96	564.01	68.8	5.919	0.086032
CUC2i	96	573.878	124.26	35.796	0.288073
CUC2i	96	652.622	98.631	22.03	0.223358
CUC2i	96	652.622	89.19	18.539	0.20786
CUC2i	96	670.984	112.618	23.95	0.212666
CUC2i	96	670.984	115.7	19.914	0.172118
CUC2i	96	693.984	101.757	23.107	0.22708
CUC2i	96	693.984	97.543	20.916	0.214429
CUC2i	96	760.039	89.06	9.842	0.11051
CUC2i	96	760.039	103.861	13.347	0.128508
CUC2i	96	778.326	87.834	12.556	0.142951
CUC2i	96	778.326	94.088	6.901	0.0733462
CUC2i	96	781.289	127.821	20.808	0.16279
CUC2i	96	781.289	130.758	14.082	0.107695
CUC2i	96	846.116	117.193	18.462	0.157535
CUC2i	96	879.634	105.152	19.792	0.188223
CUC2i	96	1070.26	108.265	18.563	0.171459
CUC2i	96	1070.26	110.816	15.352	0.138536
CUC2i	96	1079.92	86.44	11.489	0.132913
CUC2i	96	1079.92	95.949	18.302	0.190747
CUC2i	96	1082.34	142.227	16.327	0.114795
CUC2i	96	1082.34	112.435	31.542	0.280535
CUC2i	96	1112.64	87.717	15.403	0.175599
CUC2i	96	1112.64	85.434	18.503	0.216577
CUC2i	96	1124.03	87.454	19.506	0.223043
CUC2i	96	1124.03	109.426	15.105	0.138038
CUC2i	96	1272.64	106.894	24.032	0.224821
CUC2i	96	1272.64	90.105	26.55	0.294656
CUC2i	96	1302.6	86.983	7.909	0.0909258
CUC2i	96	1375.91	115.142	21.166	0.183825
CUC2i	96	1375.91	155.947	15.963	0.102362
CUC2i	96	1386.9	106.227	21.489	0.202293
CUC2i	96	1386.9	112.36	22.897	0.203782
CUC2i	96	1451.16	75.939	11.846	0.155994
CUC2i	96	1451.16	113.706	26.55	0.233497
CUC2i	96	1657.34	98.526	25.176	0.255526
CUC2i	96	1657.34	96.008	13.992	0.145738
CUC2i	96	1688.81	101.797	20.346	0.199868
CUC2i	96	1688.81	111.438	9.435	0.0846659
CUC2i	96	1864.68	135.155	20.411	0.151019
CUC2i	96	1864.68	108.348	23.124	0.213423
CUC2i	96	2153.43	107.603	21.766	0.202281
CUC2i	96	2160.64	125.119	20.072	0.160423
CUC2i	96	2160.64	109.838	22.967	0.209099
CUC2i	96	2216.03	115.291	21.251	0.184325
CUC2i	96	2216.03	110.574	18.973	0.171586
CUC2i	96	2595.69	138.441	31.907	0.230474
CUC2i	96	2595.69	190.748	25.339	0.13284
CUC2i	96	2846.2	101.135	32.697	0.323301
CUC2i	96	2846.2	109.463	27.784	0.253821
CUC2i	96	3081.46	124.988	35.148	0.281211
CUC2i	96	3081.46	86.596	12.315	0.142212
CUC2i	96	3107.38	157.567	45.667	0.289826
CUC2i cuc3-105	96	427.746	78.366	9.304	0.118725
CUC2i cuc3-105	96	558.757	49.745	7.188	0.144497
CUC2i cuc3-105	96	558.757	97.05	14.466	0.149057
CUC2i cuc3-105	96	671.55	91.538	14.254	0.155717
CUC2i cuc3-105	96	706.909	117.732	13.986	0.118795
CUC2i cuc3-105	96	823.344	100.171	17.67	0.176398
CUC2i cuc3-105	96	880.122	44.477	3.281	0.0737685
CUC2i cuc3-105	96	897.976	72.415	12.907	0.178237
CUC2i cuc3-105	96	897.976	58.057	5.409	0.0931671
CUC2i cuc3-105	96	953.684	80.278	20.722	0.258128
CUC2i cuc3-105	96	1084.01	74.876	13.719	0.183223
CUC2i cuc3-105	96	1084.01	68.627	6.453	0.09403
CUC2i cuc3-105	96	1508.72	85.763	16.938	0.197498
CUC2i cuc3-105	96	1508.72	90.014	12.408	0.137845
CUC2i cuc3-105	96	1812.06	115.713	12.839	0.110956
CUC2i cuc3-105	96	1848.83	88.406	5.542	0.0626881
CUC2i cuc3-105	96	1980.55	86.259	12.138	0.140716
CUC2i cuc3-105	96	1980.55	106.437	12.6	0.11838
CUC2i cuc3-105	96	2308.4	120.044	10.258	0.085452
CUC2i cuc3-105	96	2596.16	198.571	34.305	0.172759
CUC2i cuc3-105	96	2724.29	87.92	21.947	0.249625
CUC2i cuc3-105	96	2776.48	154.729	21.648	0.139909
CUC2i cuc3-105	96	2776.48	92.437	16.803	0.181778
CUC2i	120	564.015	126.912	37.699	0.297048
CUC2i	120	656.289	125.324	35.96	0.286936
CUC2i	120	682.162	119.758	23.543	0.196588
CUC2i	120	682.162	90.292	16.871	0.186849
CUC2i	120	722.915	107.95	18.775	0.173923
CUC2i	120	722.915	136.136	36.456	0.267791
CUC2i	120	745.458	77.909	12.822	0.164577
CUC2i	120	804.136	142.966	29.256	0.204636
CUC2i	120	804.136	99.12	23.824	0.240355
CUC2i	120	804.161	128.789	32.566	0.252863
CUC2i	120	804.161	129.156	35.514	0.27497
CUC2i	120	948.461	142.904	33.935	0.237467
CUC2i	120	950.157	121.149	19.988	0.164987
CUC2i	120	950.157	207.991	32.398	0.155766
CUC2i	120	1017.68	106.613	19.358	0.181573
CUC2i	120	1090.28	127.195	28.473	0.223853
CUC2i	120	1090.28	120.121	23.862	0.19865
CUC2i	120	1251.13	149.253	39.991	0.267941
CUC2i	120	1251.13	84.373	12.845	0.152241
CUC2i	120	1252.03	117.622	24.46	0.207954
CUC2i	120	1252.03	129.699	36.89	0.284428
CUC2i	120	1314.11	161.602	42.37	0.262187
CUC2i	120	1314.11	107.628	21.004	0.195154
CUC2i	120	1335.09	122.172	27.115	0.221941
CUC2i	120	1335.09	123.663	13.501	0.109176
CUC2i	120	1582.67	203.177	44.186	0.217475
CUC2i	120	1582.67	129.59	38.131	0.294243
CUC2i	120	1665.56	192.391	51.091	0.265558
CUC2i	120	1665.56	108.436	21.45	0.197813
CUC2i	120	1769.37	215.966	56.124	0.259874
CUC2i	120	1769.37	146.228	39.996	0.273518
CUC2i	120	1813.32	181.994	42.316	0.232513
CUC2i	120	1813.32	137.929	49.265	0.357177
CUC2i	120	1927.7	100.095	20.142	0.201229
CUC2i	120	1927.7	134.038	34.956	0.260792
CUC2i	120	1962.8	110.503	29.497	0.266934
CUC2i	120	1962.8	130.969	28.265	0.215814
CUC2i	120	2193.46	98.922	19.765	0.199804
CUC2i	120	2206.93	129.414	37.567	0.290285
CUC2i	120	2206.93	115.402	15.471	0.134062
CUC2i	120	2296.51	137.041	42.182	0.307806
CUC2i	120	2296.51	92.897	22.167	0.238619
CUC2i	120	2659.53	250.989	53.716	0.214017
CUC2i	120	2821.55	147.818	35.027	0.23696
CUC2i	120	2821.55	225.862	41.492	0.183705
CUC2i	120	2949.14	143.789	47.38	0.329511
CUC2i	120	2949.14	135.965	36.518	0.268584
CUC2i	120	3271.62	221.638	69.555	0.313823
CUC2i	120	3271.62	130.626	38.56	0.295194
CUC2i	120	3377.12	159.213	28.006	0.175903
CUC2i	120	3377.12	139.777	46.542	0.332973
CUC2i cuc3-105	120	714.456	71.415	8.414	0.117818
CUC2i cuc3-105	120	714.456	95.11	7.268	0.0764168
CUC2i cuc3-105	120	729.392	98.065	8.552	0.0872075
CUC2i cuc3-105	120	729.392	89.602	17.669	0.197194
CUC2i cuc3-105	120	729.886	88.774	12.122	0.136549
CUC2i cuc3-105	120	845.577	143.605	10.175	0.0708541
CUC2i cuc3-105	120	905	133.31	24.996	0.187503
CUC2i cuc3-105	120	939.216	204.571	61.724	0.301724
CUC2i cuc3-105	120	996.254	92.723	19.943	0.215081
CUC2i cuc3-105	120	1017.72	149.202	20.964	0.140507
CUC2i cuc3-105	120	1017.72	137.025	39.847	0.290801
CUC2i cuc3-105	120	1044	219.159	52.942	0.241569
CUC2i cuc3-105	120	1051.71	86.266	9.171	0.106311
CUC2i cuc3-105	120	1131.89	184.309	44.317	0.240449
CUC2i cuc3-105	120	1131.89	123.108	31.167	0.253168
CUC2i cuc3-105	120	1141.09	123.788	40.286	0.325444
CUC2i cuc3-105	120	1224.69	125.023	10.651	0.0851923
CUC2i cuc3-105	120	1224.69	52.975	3.885	0.0733365
CUC2i cuc3-105	120	1285.2	80.07	16.009	0.199938
CUC2i cuc3-105	120	1322.32	138.756	27.232	0.196258
CUC2i cuc3-105	120	1322.32	165.276	32.549	0.196937
CUC2i cuc3-105	120	1365.48	98.289	14.908	0.151675
CUC2i cuc3-105	120	1835.11	177.485	50.653	0.285393
CUC2i cuc3-105	120	2136.05	123.275	27.43	0.222511
CUC2i cuc3-105	120	2136.05	167.489	29.339	0.17517
CUC2i cuc3-105	120	2309.48	94.765	29.759	0.314029
CUC2i cuc3-105	120	2309.48	107.096	25.297	0.236209
CUC2i cuc3-105	120	2606.11	162.36	26.653	0.16416
CUC2i cuc3-105	120	2649.69	124.369	31.131	0.250312
CUC2i cuc3-105	120	2956.13	233.041	65.124	0.279453
CUC2i cuc3-105	120	2956.13	253.19	91.39	0.360954
CUC2i cuc3-105	120	2969.69	172.129	66.646	0.387186
CUC2i cuc3-105	120	3219.33	219.444	48.258	0.21991
CUC2i	144	734.277	158.94	45.647	0.287196
CUC2i	144	766.148	157.461	42.333	0.268848
CUC2i	144	820.066	211.715	35.826	0.169218
CUC2i	144	820.066	146.395	51.975	0.355033
CUC2i	144	871.891	174.761	35.935	0.205624
CUC2i	144	871.891	152.013	44.922	0.295514
CUC2i	144	929.991	173.387	58.845	0.339385
CUC2i	144	929.991	178.005	39.237	0.220426
CUC2i	144	1099.09	165.838	42.136	0.254079
CUC2i	144	1099.09	174.987	45.737	0.261374
CUC2i	144	1157.18	95.404	30.796	0.322796
CUC2i	144	1157.18	156.702	28.835	0.184012
CUC2i	144	1230	222.42	82.041	0.368856
CUC2i	144	1230	205.743	47.347	0.230127
CUC2i	144	1235.08	198.069	60.813	0.307029
CUC2i	144	1235.08	197.783	52.912	0.267526
CUC2i	144	1381.1	161.386	57.509	0.356344
CUC2i	144	1381.1	185.787	69.02	0.371501
CUC2i	144	1394.29	177.468	51.622	0.290881
CUC2i	144	1394.29	166.099	67.953	0.409111
CUC2i	144	1597.44	194.535	56.375	0.289794
CUC2i	144	1597.44	215.718	69.441	0.321906
CUC2i	144	1598.98	221.195	72.46	0.327584
CUC2i	144	1598.98	169.313	50.595	0.298825
CUC2i	144	1693.22	186.818	56.141	0.300512
CUC2i	144	1693.22	216.042	66.212	0.306477
CUC2i	144	1852.87	186.31	38.517	0.206736
CUC2i	144	1852.87	202.163	86.697	0.428847
CUC2i	144	1908.03	219.088	47.104	0.215
CUC2i	144	1908.03	182.049	54.284	0.298183
CUC2i	144	2053.13	231.282	82.732	0.357711
CUC2i	144	2053.13	235.131	73.42	0.312251
CUC2i	144	2244.04	228.241	40.615	0.177948
CUC2i	144	2244.04	178.371	43.077	0.241502
CUC2i	144	2356.12	266.062	66.393	0.24954
CUC2i	144	2356.12	232.067	94.932	0.409072
CUC2i	144	2383.3	203.894	78.47	0.384857
CUC2i	144	2395.82	310.779	62.027	0.199586
CUC2i	144	2395.82	348.94	89.208	0.255654
CUC2i	144	2528.41	264.49	95.491	0.361038
CUC2i	144	2598.54	227.413	64.218	0.282385
CUC2i	144	2598.54	224.783	53.32	0.237207
CUC2i	144	2906.72	356.855	104.482	0.292786
CUC2i	144	2906.72	240.525	93.327	0.388014
CUC2i	144	3063.71	248.693	80.538	0.323845
CUC2i	144	3063.71	272.74	86.44	0.316932
CUC2i	144	3256.3	356.455	94.494	0.265094
CUC2i	144	3256.3	400.55	94.087	0.234895
CUC2i	144	3285.77	288.426	100.984	0.350121
CUC2i	144	3285.77	327.579	113.003	0.344964
CUC2i	144	3403.86	202.563	88.386	0.436338
CUC2i	144	3403.86	331.597	84.68	0.25537
CUC2i	144	3542.09	252.051	91.927	0.364716
CUC2i	144	3542.09	324.153	77.854	0.240177
CUC2i	144	3664.87	384.055	103.427	0.269303
CUC2i	144	3664.87	168.437	40.869	0.242637
CUC2i	144	4406.48	200.147	75.256	0.376004
CUC2i	144	4406.48	346.671	134.497	0.387967
CUC2i	144	4550.98	355.231	76.227	0.214584
CUC2i	144	4550.98	240.158	40.539	0.168801
CUC2i	144	4611.64	422.874	79.554	0.188127
CUC2i	144	4816.25	345.218	77.543	0.22462
CUC2i	144	4816.25	261.562	97.29	0.371958
CUC2i	144	5088.39	257.962	43.873	0.170075
CUC2i	144	5088.39	311.958	54.716	0.175395
CUC2i	144	5684.9	285.929	66.644	0.233079
CUC2i	144	6703.18	336.322	57.3	0.170372
CUC2i cuc3-105	144	784.448	77.704	9.876	0.127098
CUC2i cuc3-105	144	798.288	81.96	8.014	0.0977794
CUC2i cuc3-105	144	1046.66	98.68	14.914	0.151135
CUC2i cuc3-105	144	1068.22	89.528	13.84	0.154589
CUC2i cuc3-105	144	1068.22	73.004	10.206	0.139801
CUC2i cuc3-105	144	1083.84	119.291	16.783	0.14069
CUC2i cuc3-105	144	1199.95	90.947	18.937	0.20822
CUC2i cuc3-105	144	1221.69	93.783	9.828	0.104795
CUC2i cuc3-105	144	1458.3	111.423	30.06	0.269783
CUC2i cuc3-105	144	1491.48	158.866	22.938	0.144386
CUC2i cuc3-105	144	1491.48	68.034	7.214	0.106035
CUC2i cuc3-105	144	1538.95	152.296	15.607	0.102478
CUC2i cuc3-105	144	1586.16	151.776	20.939	0.13796
CUC2i cuc3-105	144	1773.66	146.633	55.159	0.37617
CUC2i cuc3-105	144	1773.66	85.892	20.867	0.242945
CUC2i cuc3-105	144	1819.24	186.194	40.327	0.216586
CUC2i cuc3-105	144	1819.24	183.467	33.608	0.183183
CUC2i cuc3-105	144	1854.35	208.08	52.311	0.251399
CUC2i cuc3-105	144	1854.35	123.66	34.948	0.282614
CUC2i cuc3-105	144	1967.32	95.098	20.317	0.213643
CUC2i cuc3-105	144	1967.32	240.176	78.27	0.325886
CUC2i cuc3-105	144	2117.11	233.466	78.109	0.334563
CUC2i cuc3-105	144	2273.48	231.523	37.527	0.162088
CUC2i cuc3-105	144	2273.48	189.963	33.54	0.176561
CUC2i cuc3-105	144	2277.43	151.177	57.543	0.380633
CUC2i cuc3-105	144	2300.51	394.156	100.039	0.253806
CUC2i cuc3-105	144	2300.51	331.797	54.497	0.164248
CUC2i cuc3-105	144	2392.12	126.209	24.94	0.197609
CUC2i cuc3-105	144	2392.12	93.202	11.841	0.127047
CUC2i cuc3-105	144	2403.16	171.537	67.744	0.394924
CUC2i cuc3-105	144	2403.16	118.766	22.612	0.190391
CUC2i cuc3-105	144	2682.97	327.891	86.242	0.26302
CUC2i cuc3-105	144	2746.37	258.406	71.56	0.276929
CUC2i cuc3-105	144	2746.37	134.704	39.845	0.295797
CUC2i cuc3-105	144	2822.77	280.023	50.662	0.180921
CUC2i cuc3-105	144	3044.76	222.899	44.461	0.199467
CUC2i cuc3-105	144	3055.97	171.091	59.892	0.350059
CUC2i cuc3-105	144	3055.97	199.165	41.16	0.206663
CUC2i cuc3-105	144	3109.3	172.809	34.884	0.201864
CUC2i cuc3-105	144	3393.16	193.225	78.857	0.40811
CUC2i cuc3-105	144	3393.16	247.187	54.582	0.220813
CUC2i cuc3-105	144	4105.15	215.37	50.932	0.236486
CUC2i cuc3-105	144	4105.15	330.292	53.159	0.160945
CUC2i cuc3-105	144	4223.85	116.88	23.528	0.2013
CUC2i cuc3-105	144	4692.59	256.361	56.149	0.219023
CUC2i cuc3-105	144	4692.59	129.417	38.244	0.29551
CUC2i cuc3-105	144	5123.22	316.965	84.886	0.267809
CUC2i cuc3-105	144	5123.22	214.598	30.663	0.142886
CUC2i	168	1202.63	214.537	70.148	0.326974
CUC2i	168	1237.6	135.948	26.272	0.19325
CUC2i	168	1386.63	167.75	49.87	0.297288
CUC2i	168	1558.42	130.019	21.641	0.166445
CUC2i	168	1558.42	252.191	82.384	0.326673
CUC2i	168	1657.4	151.268	41.055	0.271406
CUC2i	168	1657.4	248.566	78.422	0.315498
CUC2i	168	1888.95	256.789	63.999	0.249228
CUC2i	168	1888.95	244.532	102.505	0.419188
CUC2i	168	1889.18	409.138	91.533	0.223722
CUC2i	168	1907.96	309.602	72.417	0.233904
CUC2i	168	1907.96	336.666	101.938	0.302787
CUC2i	168	1980.72	282.829	77.594	0.27435
CUC2i	168	2129.47	341.546	117.135	0.342955
CUC2i	168	2129.47	171.595	48.664	0.283598
CUC2i	168	2237.07	285.389	86.113	0.301739
CUC2i	168	2237.07	544.22	119.865	0.220251
CUC2i	168	2366.34	328.899	104.426	0.317502
CUC2i	168	2541.83	349.922	87.196	0.249187
CUC2i	168	2541.83	225.617	78.531	0.348072
CUC2i	168	2596.16	368.289	91.288	0.247871
CUC2i	168	2596.16	309.126	93.203	0.301505
CUC2i	168	2619.18	254.596	68.602	0.269454
CUC2i	168	2619.18	256.934	82.13	0.319654
CUC2i	168	2737.26	263.919	86.325	0.327089
CUC2i	168	2737.26	309.508	114.59	0.370233
CUC2i	168	2988.27	385.522	69.562	0.180436
CUC2i	168	3067.25	354.984	97.64	0.275055
CUC2i	168	3067.25	293.307	103.498	0.352866
CUC2i	168	3268.81	305.065	101.688	0.333332
CUC2i	168	3268.81	379.28	98.481	0.259652
CUC2i	168	3382.68	381.202	59.602	0.156353
CUC2i	168	3382.68	367.52	115.631	0.314625
CUC2i	168	3687.53	337.677	75.178	0.222633
CUC2i	168	3687.53	386.264	103.761	0.268627
CUC2i	168	3927.18	335.156	64.922	0.193707
CUC2i	168	3927.18	357.415	118.109	0.330453
CUC2i	168	4048.47	455.048	131.169	0.288253
CUC2i	168	4358.55	377.316	75.549	0.200227
CUC2i	168	4358.55	487.366	135.246	0.277504
CUC2i	168	4368.18	198.173	35.503	0.179152
CUC2i	168	4368.18	316.133	79.599	0.25179
CUC2i	168	4444.37	446.521	100.359	0.224758
CUC2i	168	4444.37	395.88	156.159	0.39446
CUC2i	168	4540.92	520.691	101.068	0.194104
CUC2i	168	4540.92	708.678	137.595	0.194157
CUC2i	168	5145.79	461.076	119.586	0.259363
CUC2i	168	5145.79	354.09	73.337	0.207114
CUC2i	168	5240.62	382.159	102.205	0.267441
CUC2i	168	5240.62	312.389	75.901	0.24297
CUC2i	168	5754.33	476.986	130.765	0.274149
CUC2i	168	5763.41	351.373	58.946	0.167759
CUC2i	168	5763.41	523.912	139.871	0.266974
CUC2i	168	6298.35	598.214	113.884	0.190373
CUC2i	168	6298.35	568.009	225.74	0.397423
CUC2i	168	6700.81	552.362	177.111	0.320643
CUC2i	168	6700.81	444.302	70.525	0.158732
CUC2i	168	7066.57	353.476	60.699	0.17172
CUC2i	168	7066.57	553.102	112.13	0.202729
CUC2i	168	7218.9	539.414	103.25	0.191411
CUC2i	168	7476.84	456.05	68.943	0.151174
CUC2i	168	8017.3	673.06	156.736	0.232871
CUC2i	168	8017.3	412.049	97.417	0.236421
CUC2i	168	8707.51	534.526	159.67	0.298713
CUC2i cuc3-105	168	1266.15	60.808	14.88	0.244705
CUC2i cuc3-105	168	1622.91	184.321	49.655	0.269394
CUC2i cuc3-105	168	1640.8	110.313	19.175	0.173824
CUC2i cuc3-105	168	1701.49	319.284	55.658	0.174321
CUC2i cuc3-105	168	1701.49	213.223	54.627	0.256197
CUC2i cuc3-105	168	1769.87	87.361	26.29	0.300935
CUC2i cuc3-105	168	1880.68	188.865	34.4	0.182141
CUC2i cuc3-105	168	1880.68	337.48	58.564	0.173533
CUC2i cuc3-105	168	1988.75	138.075	52.804	0.38243
CUC2i cuc3-105	168	1988.75	140.73	29.417	0.209031
CUC2i cuc3-105	168	2052.42	259.087	48.436	0.186949
CUC2i cuc3-105	168	2052.42	259.014	92.88	0.358591
CUC2i cuc3-105	168	2068.55	169.584	34.795	0.205179
CUC2i cuc3-105	168	2068.55	84.177	28.004	0.33268
CUC2i cuc3-105	168	2361	154.218	40.052	0.25971
CUC2i cuc3-105	168	2361	226.696	38.2	0.168508
CUC2i cuc3-105	168	2516.8	235.246	42.698	0.181504
CUC2i cuc3-105	168	2591.97	180.314	48.198	0.2673
CUC2i cuc3-105	168	3077.63	347.107	63.791	0.183779
CUC2i cuc3-105	168	3237.28	331.729	72.313	0.217988
CUC2i cuc3-105	168	3237.28	197.893	44.172	0.223212
CUC2i cuc3-105	168	3576.25	268.804	83.857	0.311963
CUC2i cuc3-105	168	3758.08	298.07	88.972	0.298494
CUC2i cuc3-105	168	3758.08	226.998	37.864	0.166803
CUC2i cuc3-105	168	4083.65	282.319	45.707	0.161898
CUC2i cuc3-105	168	4083.65	245.348	29.593	0.120616
CUC2i cuc3-105	168	4084.67	342.59	113.394	0.33099
CUC2i cuc3-105	168	4084.67	323.618	41.808	0.129189
CUC2i cuc3-105	168	4137.18	161.211	51.503	0.319476
CUC2i cuc3-105	168	4137.18	157.999	36.518	0.231128
CUC2i cuc3-105	168	4364.68	681.329	159.655	0.234329
CUC2i cuc3-105	168	4364.68	483.519	95.503	0.197517
CUC2i cuc3-105	168	4392.56	277.275	43.522	0.156963
CUC2i cuc3-105	168	4484.06	279.513	51.168	0.183061
CUC2i cuc3-105	168	4484.06	262.84	107.584	0.409314
CUC2i cuc3-105	168	4923.3	370.8	97.826	0.263824
CUC2i cuc3-105	168	4923.3	316.923	60.469	0.1908
CUC2i cuc3-105	168	5019.23	363.556	69.356	0.190771
CUC2i cuc3-105	168	5133.64	534.51	120.436	0.22532
CUC2i cuc3-105	168	5133.64	429.758	75.874	0.176551
CUC2i cuc3-105	168	5692.51	275.529	95.538	0.346744
CUC2i cuc3-105	168	5692.51	451.063	147.208	0.326358
CUC2i cuc3-105	168	7771.68	893.418	202.149	0.226265
CUC2i cuc3-105	168	7771.68	491.65	90.734	0.18455

## Sheet: Fig5A
Genotype	Blade_Length	Tooth_Position	Tooth_Width	Tooth_Height..altitude.	Aspect_Ratio
kluh-4	726.757	1	201.453	68.7302	0.341173
kluh-4	726.757	1	179.142	67.4462	0.376496
kluh-4	1083.45	1	303.109	113.816	0.375495
kluh-4	1083.45	1	282.805	99.0186	0.35013
kluh-4	302.66	1	79.1739	21.7991	0.275332
kluh-4	302.66	1	100.091	20.8765	0.208576
kluh-4	323.619	1	91.9183	30.4725	0.331517
kluh-4	323.619	1	92.6885	34.7215	0.374604
kluh-4	1190.87	1	392.198	146.3	0.373026
kluh-4	1190.87	1	352.995	154.547	0.437818
kluh-4	716.541	1	164.017	65.674	0.400411
kluh-4	716.541	1	170.965	85.7353	0.501478
kluh-4	568.106	1	149.453	48.2132	0.322598
kluh-4	568.106	1	145.629	60.4936	0.415396
kluh-4	552.527	1	165.819	54.3407	0.327712
kluh-4	552.527	1	129.039	50.7988	0.393671
kluh-4	1103.39	1	250.229	96.1982	0.384441
kluh-4	1103.39	1	286.842	103.519	0.360891
kluh-4	638.425	1	158.523	84.3652	0.532195
kluh-4	638.425	1	174.889	78.2829	0.447615
kluh-4	841.087	1	219.185	61.9296	0.282544
kluh-4	841.087	1	209.363	86.1566	0.411517
kluh-4	209.625	1	45.2887	7.5272	0.166205
kluh-4	209.625	1	52.3791	9.30193	0.177588
kluh-4	583.892	1	123.711	46.9885	0.379824
kluh-4	583.892	1	154.628	48.8299	0.31579
kluh-4	804.022	1	215.698	91.0342	0.422045
kluh-4	804.022	1	208.282	81.7433	0.392465
kluh-4	527.628	1	140.93	35.8901	0.254666
kluh-4	527.628	1	157.875	60.6504	0.384168
kluh-4	739.592	1	189.491	72.8597	0.384501
kluh-4	739.592	1	215.384	92.3854	0.428934
kluh-4	657.621	1	178.224	70.967	0.39819
kluh-4	657.621	1	166.483	69.3194	0.416375
kluh-4	751.814	1	211.221	92.3503	0.43722
kluh-4	751.814	1	186.038	68.0115	0.365579
kluh-4	1189.6	1	294.862	109.757	0.372231
kluh-4	1189.6	1	339.567	147.071	0.433115
kluh-4	1075.03	1	279.426	100.409	0.359341
kluh-4	1075.03	1	260.408	99.994	0.38399
kluh-4	206.384	1	63.8345	9.93009	0.15556
kluh-4	206.384	1	53.6717	5.80987	0.108248
kluh-4	485.547	1	116.898	40.1827	0.343741
kluh-4	485.547	1	126.352	48.6128	0.38474
kluh-4	691.111	1	187.134	88.8355	0.474715
kluh-4	691.111	1	173.027	52.3156	0.302354
kluh-4	477.473	1	111.139	31.0585	0.279455
kluh-4	477.473	1	128.137	48.5654	0.379012
kluh-4	476.835	1	128.287	34.2765	0.267186
kluh-4	476.835	1	123.298	49.0908	0.398147
kluh-4	1229.03	1	390.353	127.162	0.325762
kluh-4	1229.03	1	321.514	114.084	0.354835
kluh-4	876.463	1	320.266	90.9113	0.283862
kluh-4	876.463	1	281.897	101.262	0.359214
kluh-4	740.667	1	188.499	41.1883	0.218506
kluh-4	740.667	1	214.76	83.1643	0.387243
kluh-4	320.492	1	91.63	19.4278	0.212024
kluh-4	320.492	1	86.6038	21.5267	0.248566
kluh-4	436.039	1	127.024	40.9332	0.322249
kluh-4	436.039	1	104.522	40.9057	0.391358
kluh-4	754.053	1	206.597	88.3433	0.427611
kluh-4	754.053	1	166.154	63.3181	0.381081
kluh-4	447.903	1	130.894	48.4021	0.36978
kluh-4	447.903	1	123.085	48.836	0.396766
kluh-4	615.533	1	150.851	52.8646	0.350442
kluh-4	615.533	1	141.266	56.8127	0.402169
kluh-4	661.905	1	208.518	76.2102	0.365485
kluh-4	661.905	1	163.812	58.0314	0.354256
kluh-4	937.13	1	247.154	105.561	0.427105
kluh-4	937.13	1	256.929	104.325	0.406045
kluh-4	280.099	1	94.8104	25.4139	0.268049
kluh-4	280.099	1	89.1068	19.4621	0.218413
kluh-4	602.731	1	149.089	53.2733	0.357326
kluh-4	602.731	1	135.052	34.6882	0.25685
kluh-4	1229.84	1	382.964	135.106	0.35279
kluh-4	1229.84	1	357.757	105.886	0.295973
kluh-4	752.102	1	215.324	76.8252	0.356789
kluh-4	752.102	1	205.358	89.0254	0.433514
kluh-4	618.959	1	162.119	43.2207	0.266599
kluh-4	618.959	1	173.386	68.4954	0.395046
kluh-4	784.795	1	172.903	79.9854	0.462604
kluh-4	784.795	1	185.381	61.8201	0.333475
kluh-4	326.462	1	82.9926	31.1931	0.375855
kluh-4	326.462	1	87.5586	31.7237	0.362313
kluh-4	383.329	1	108.719	30.6809	0.282203
kluh-4	383.329	1	104.94	37.8801	0.360968
kluh-4	990.825	1	276.553	135.917	0.491467
kluh-4	990.825	1	236.005	92.804	0.393229
kluh-4	706.906	1	185.564	74.7682	0.402924
kluh-4	706.906	1	186.08	52.1092	0.280037
kluh-4	371.9	1	107.44	39.2917	0.36571
kluh-4	371.9	1	102.009	44.7845	0.439026
kluh-4	832.202	1	243.699	88.0167	0.36117
kluh-4	832.202	1	153.664	67.2955	0.437939
kluh-4	1126.45	1	281.378	85.3153	0.303205
kluh-4	1126.45	1	333.121	146.867	0.440882
kluh-4	201.877	1	62.1173	8.47119	0.136374
kluh-4	201.877	1	52.1902	4.52939	0.0867863
kluh-4	683.974	1	178.59	76.5224	0.428481
kluh-4	683.974	1	167.572	77.8535	0.464597
kluh-4	669.895	1	161.156	44.9872	0.279154
kluh-4	669.895	1	176.103	62.0482	0.35234
kluh-4	610.438	1	170.44	67.7422	0.397455
kluh-4	610.438	1	145.091	48.5175	0.334393
kluh-4	363.009	1	110.935	35.1123	0.316513
kluh-4	363.009	1	101.902	35.6658	0.350002
kluh-4	802.37	1	185.794	61.36	0.330258
kluh-4	802.37	1	222.734	80.1568	0.359876
kluh-4	745.173	1	231.535	97.298	0.42023
kluh-4	745.173	1	198.495	57.8293	0.291339
kluh-4	245.846	1	86.9322	20.543	0.236311
kluh-4	245.846	1	65.3618	17.1847	0.262916
kluh-4	682.873	1	155.615	59.3069	0.381114
kluh-4	682.873	1	199.13	66.3573	0.333236
kluh-4	986.358	1	232.848	87.0801	0.373978
kluh-4	986.358	1	252.34	110.995	0.439862
kluh-4	932.611	1	237.26	95.501	0.402516
kluh-4	932.611	1	250.847	93.0759	0.371046
kluh-4	437.619	1	134.882	39.7501	0.294702
kluh-4	437.619	1	116.996	54.7279	0.467778
kluh-4	387.421	1	101.004	26.2966	0.260352
kluh-4	387.421	1	97.3677	27.8317	0.285841
kluh-4	1171.85	1	319.075	104.989	0.329042
kluh-4	1171.85	1	302.851	130.827	0.431984
kluh-4	661.734	1	190.457	67.6696	0.355302
kluh-4	661.734	1	172.426	58.7977	0.341003
kluh-4	348.802	1	92.5474	27.1661	0.293537
kluh-4	348.802	1	89.4205	28.0288	0.313449
kluh-4	306.589	1	86.1225	19.4369	0.225688
kluh-4	306.589	1	85.2166	11.1699	0.131077
kluh-4	262.082	1	73.966	17.1524	0.231896
kluh-4	262.082	1	78.4574	20.0288	0.255282
kluh-4	325.981	1	101.463	30.9236	0.304777
kluh-4	325.981	1	91.5406	20.9632	0.229004
Col-0	1208.48	1	259.185	138.147	0.533004
Col-0	1208.48	1	331.108	118.277	0.357216
Col-0	231.528	1	33.458	3.44819	0.10306
Col-0	231.528	1	54.3894	4.7732	0.0877599
Col-0	1193.13	1	221.269	69.8516	0.315686
Col-0	1193.13	1	287.221	139.154	0.484484
Col-0	489.262	1	130.275	41.3539	0.317434
Col-0	489.262	1	141.426	50.4477	0.356707
Col-0	635.721	1	164.712	65.0227	0.394766
Col-0	635.721	1	134.048	60.5087	0.451396
Col-0	222.007	1	46.6562	3.18453	0.0682551
Col-0	222.007	1	61.2283	7.7707	0.126913
Col-0	792.369	1	257.603	74.2254	0.288138
Col-0	792.369	1	245.777	72.8286	0.296319
Col-0	1003.28	1	239.935	78.8303	0.328549
Col-0	1003.28	1	254.205	90.9544	0.357799
Col-0	250.236	1	54.2275	7.49183	0.138156
Col-0	250.236	1	53.5514	6.87145	0.128315
Col-0	334.888	1	89.3402	31.7377	0.355246
Col-0	334.888	1	99.4532	16.3681	0.164581
Col-0	605.335	1	156.998	56.2226	0.358111
Col-0	605.335	1	167.555	29.1983	0.174261
Col-0	1049.84	1	242.364	142.091	0.586271
Col-0	1049.84	1	314.354	107.995	0.343547
Col-0	734.438	1	183.187	85.1189	0.464657
Col-0	734.438	1	152.974	42.2025	0.275881
Col-0	1225.91	1	297.673	133.173	0.447381
Col-0	1225.91	1	310.69	132.862	0.427635
Col-0	230.416	1	45.0355	5.87891	0.13054
Col-0	230.416	1	48.146	7.07892	0.14703
Col-0	149.827	1	29.6452	2.65113	0.0894286
Col-0	198.196	1	79.1189	13.2399	0.167342
Col-0	198.196	1	57.8438	7.83455	0.135443
Col-0	695.321	1	181.355	63.8062	0.35183
Col-0	695.321	1	194.48	37.5718	0.193191
Col-0	225.524	1	48.9422	6.89071	0.140793
Col-0	225.524	1	46.5995	8.83528	0.1896
Col-0	208.939	1	66.7299	7.66134	0.114811
Col-0	208.939	1	68.6647	10.5864	0.154175
Col-0	797.725	1	197.165	70.0263	0.355166
Col-0	797.725	1	154.598	88.6568	0.573465
Col-0	845.865	1	205.489	68.991	0.33574
Col-0	845.865	1	201.932	87.2008	0.431833
Col-0	277.091	1	76.0821	24.1054	0.316834
Col-0	277.091	1	68.5226	19.8402	0.289543
Col-0	738.879	1	188.448	83.9237	0.445342
Col-0	738.879	1	156.496	46.3252	0.296015
Col-0	1125.57	1	258.181	88.8802	0.344255
Col-0	1125.57	1	274.177	137.001	0.49968
Col-0	195.545	1	52.2968	5.82745	0.11143
Col-0	541.881	1	172.853	67.3169	0.389446
Col-0	541.881	1	133.73	48.1138	0.359784
Col-0	300.908	1	77.8887	14.9568	0.192028
Col-0	300.908	1	86.3654	20.0535	0.232193
Col-0	220.345	1	41.4632	4.50354	0.108615
Col-0	220.345	1	31.5103	3.08627	0.0979448
Col-0	299.506	1	76.0035	13.8571	0.182321
Col-0	299.506	1	91.0682	21.0369	0.231002
Col-0	213.252	1	66.0348	16.3881	0.248173
Col-0	1005.92	1	248.027	85.9969	0.346725
Col-0	1005.92	1	192.904	125.435	0.650248
Col-0	1032.66	1	233.791	101.777	0.435333
Col-0	1032.66	1	265.32	105.528	0.397738
Col-0	197.411	1	37.7632	2.6508	0.0701955
Col-0	197.411	1	59.8998	7.08245	0.118238
Col-0	237.669	1	60.2011	7.8111	0.12975
Col-0	237.669	1	53.8486	8.76777	0.162823
Col-0	255.094	1	75.9046	17.3961	0.229184
Col-0	732.252	1	186.404	62.1657	0.333499
Col-0	732.252	1	175.11	86.7384	0.495338
Col-0	237.63	1	54.9798	8.79359	0.159942
Col-0	237.63	1	49.931	8.64273	0.173093
Col-0	170.682	1	55.8264	6.09902	0.10925
Col-0	239.029	1	73.1483	15.1956	0.207737
Col-0	239.029	1	53.8265	6.7356	0.125135
Col-0	225.261	1	66.1861	17.5108	0.264569
Col-0	225.261	1	48.3896	7.94204	0.164127
Col-0	1158.1	1	319.291	101.172	0.316866
Col-0	1158.1	1	336.024	122.751	0.365305
Col-0	234.302	1	68.1879	13.0057	0.190733
Col-0	507.707	1	129.174	42.8143	0.331447
Col-0	507.707	1	132.604	47.5712	0.358746
Col-0	264.784	1	57.3141	18.758	0.327285
Col-0	264.784	1	70.6074	18.6828	0.264602
Col-0	159.59	1	42.1802	2.38163	0.0564633
Col-0	159.59	1	48.6587	9.03933	0.18577
Col-0	226.166	1	53.1875	14.8713	0.279602
Col-0	226.166	1	48.7701	9.18313	0.188294
Col-0	334.381	1	108.625	32.0652	0.295193
Col-0	334.381	1	91.2435	13.7484	0.150678
Col-0	652.891	1	148.794	53.7549	0.36127
Col-0	652.891	1	165.465	70.7792	0.42776
Col-0	1110.45	1	226.984	93.1474	0.41037
Col-0	1110.45	1	285.914	98.8914	0.345878
Col-0	446.194	1	134.817	52.1272	0.386651
Col-0	446.194	1	114.192	41.6847	0.365042
Col-0	111.017	1	22.2757	4.44021	0.19933
Col-0	451.899	1	96.2534	30.0498	0.312194
Col-0	451.899	1	122.813	39.0244	0.317754
Col-0	150.44	1	30.9603	4.24658	0.137162
Col-0	1016.92	1	215.861	106.845	0.494971
Col-0	1016.92	1	267.332	115.282	0.431229
Col-0	223.66	1	56.7187	14.6006	0.257421
Col-0	223.66	1	53.0234	8.83333	0.166593
Col-0	333.524	1	118.671	21.3653	0.180038
Col-0	182.522	1	45.751	3.90262	0.0853012
Col-0	182.522	1	44.2576	3.61136	0.0815986
Col-0	576.093	1	157.529	51.5719	0.327381
Col-0	576.093	1	152.473	65.0491	0.426628
Col-0	169.024	1	38.3657	2.94979	0.0768862
Col-0	446.915	1	119.833	24.0981	0.201097
Col-0	446.915	1	127.056	48.6499	0.382902
Col-0	199.227	1	44.1752	4.28906	0.097092
Col-0	298.205	1	76.2404	19.9683	0.261912
Col-0	298.205	1	74.5716	20.3169	0.272448
Col-0	847.601	1	243.771	113.499	0.465595
Col-0	847.601	1	224.613	94.2702	0.4197
Col-0	615.078	1	151.209	62.9888	0.416568
Col-0	615.078	1	180.782	54.452	0.301203
Col-0	206.41	1	50.5899	9.703	0.191797
Col-0	206.41	1	63.1229	7.97026	0.126266
Col-0	1009.96	1	237.319	101.531	0.427824
Col-0	1009.96	1	272.961	132.621	0.48586
Col-0	301.974	1	87.51	21.2333	0.242639
Col-0	301.974	1	66.7423	19.8572	0.29752
Col-0	421.592	1	93.0044	31.5943	0.339708
Col-0	421.592	1	112.798	36.7516	0.325817
Col-0	217.181	1	50.9471	8.21196	0.161186
Col-0	217.181	1	54.2615	8.84487	0.163005
Col-0	182.317	1	50.0145	6.03713	0.120708
Col-0	182.317	1	27.868	3.1469	0.112922
Col-0	335.892	1	90.7291	27.5591	0.303752
Col-0	335.892	1	74.9832	12.504	0.166757
Col-0	597.701	1	122.2	54.5597	0.446479
Col-0	597.701	1	134.417	48.4162	0.360195
Col-0	310.984	1	98.6301	25.227	0.255774
Col-0	310.984	1	81.0649	14.411	0.177771
Col-0	257.878	1	80.6534	14.1686	0.175673
Col-0	257.878	1	71.3425	6.54994	0.0918097
Col-0	267.197	1	68.3371	20.9567	0.306666
Col-0	267.197	1	62.2041	18.9148	0.304076
Col-0	917.701	1	233.331	81.9334	0.351147
Col-0	917.701	1	241.037	87.3913	0.362564
Col-0	250.047	1	38.2359	3.78144	0.0988977
Col-0	250.047	1	46.415	7.53271	0.162291
Col-0	363.366	1	99.2542	26.6212	0.268212
Col-0	363.366	1	100.883	32.963	0.326745
Col-0	757.683	1	212.443	93.3073	0.439211
Col-0	757.683	1	213.706	74.8223	0.350118
Col-0	168.057	1	42.0362	6.24041	0.148453
Col-0	246.328	1	63.8038	7.3757	0.1156
Col-0	246.328	1	73.3804	9.12695	0.124379
Col-0	210.014	1	47.2708	5.12466	0.108411
Col-0	210.014	1	41.1837	3.36853	0.0817928
Col-0	263.268	1	81.5494	9.33216	0.114436
Col-0	263.268	1	84.882	11.7701	0.138665
Col-0	416.366	1	121.365	42.7726	0.35243
Col-0	416.366	1	111.248	30.9315	0.27804
Col-0	532.355	1	133.881	43.4149	0.324281
Col-0	532.355	1	132.468	53.5819	0.404488
Col-0	269.05	1	59.1708	18.8498	0.318565
Col-0	269.05	1	55.5012	9.33357	0.168169
Col-0	284.45	1	67.6576	10.0127	0.14799
Col-0	284.45	1	84.1144	20.7011	0.246106
Col-0	327.59	1	87.8186	17.1117	0.194852
Col-0	327.59	1	84.6995	18.8886	0.223008
Col-0	378.464	1	106.779	39.5972	0.370834
Col-0	378.464	1	103.661	27.9654	0.269778
Col-0	194.113	1	49.7407	7.03541	0.141442
Col-0	194.113	1	43.4412	6.13647	0.141259
Col-0	208.85	1	49.367	10.1195	0.204984
Col-0	337.375	1	102.042	27.8287	0.272718
Col-0	337.375	1	88.2418	19.373	0.219544
Col-0	530.39	1	131.849	40.5412	0.307482
Col-0	530.39	1	128.072	62.7836	0.49022
Col-0	308.068	1	85.0136	20.7517	0.244098
Col-0	308.068	1	81.2267	18.4856	0.227581
Col-0	294.504	1	68.4469	19.7833	0.289032
Col-0	294.504	1	71.2181	12.1005	0.169907
Col-0	201.941	1	47.0741	11.4782	0.243832
Col-0	201.941	1	61.1487	8.12198	0.132823
Col-0	205.621	1	43.5068	7.44739	0.171178
Col-0	149.511	1	29.0212	2.33228	0.0803645
Col-0	149.511	1	39.7642	2.82165	0.0709595
Col-0	997.971	1	245.142	108.851	0.444031
Col-0	997.971	1	289.413	101.323	0.350099
Col-0	261.471	1	65.5911	11.3107	0.172443
Col-0	261.471	1	67.8338	6.08354	0.0896829
Col-0	274.348	1	56.9188	13.5463	0.237994
Col-0	274.348	1	65.2239	18.9582	0.290663
Col-0	216.607	1	60.4514	8.79917	0.145558
Col-0	216.607	1	51.7136	10.841	0.209636
Col-0	557.458	1	122.025	52.2705	0.428357
Col-0	557.458	1	107.784	40.0733	0.371791
Col-0	215.026	1	42.9302	5.93939	0.13835
Col-0	567.072	1	150.085	43.043	0.286791
Col-0	567.072	1	138.716	54.3304	0.391667
Col-0	136.114	1	32.0414	3.83412	0.119661
Col-0	322.101	1	77.048	14.9453	0.193974
Col-0	322.101	1	84.7952	16.6093	0.195875
Col-0	289.098	1	67.956	15.773	0.232106
Col-0	289.098	1	72.2887	12.6104	0.174445
Col-0	208.457	1	42.5795	4.43413	0.104138
Col-0	208.457	1	55.0567	10.352	0.188024
Col-0	225.486	1	40.6601	12.5793	0.309376
Col-0	225.486	1	66.534	17.1869	0.258318
Col-0	199.868	1	43.3833	8.89314	0.20499
Col-0	199.868	1	43.0265	7.30835	0.169857
Col-0	235.798	1	61.0874	7.39769	0.1211
Col-0	235.798	1	62.3001	8.58821	0.137852
Col-0	154.336	1	23.1671	2.29659	0.0991316
Col-0	154.336	1	23.337	2.37349	0.101705
Col-0	200.658	1	64.9067	7.06141	0.108793
Col-0	200.658	1	64.747	8.00307	0.123605
Col-0	235.531	1	63.7328	10.4648	0.164199
Col-0	235.531	1	45.3886	8.44556	0.186072
Col-0	929.401	1	231.731	111.544	0.481351
Col-0	929.401	1	200.538	132.839	0.662415
Col-0	411.8	1	100.298	20.496	0.20435
Col-0	411.8	1	107.597	36.3201	0.337557
Col-0	657.873	1	166.287	49.9605	0.300448
Col-0	657.873	1	161.396	73.7452	0.456921
Col-0	303.556	1	78.9769	17.2444	0.218348
Col-0	303.556	1	72.8033	25.9571	0.356537
Col-0	163.848	1	32.0705	2.23268	0.0696179
Col-0	163.848	1	36.3144	5.13926	0.141521
Col-0	1103.9	1	234.869	87.3765	0.372022
Col-0	1103.9	1	295.665	136.066	0.460205
Col-0	171.553	1	54.3798	8.79256	0.161688
Col-0	171.553	1	39.0241	3.34805	0.0857943
Col-0	764.807	1	197.54	80.8992	0.409534
Col-0	764.807	1	197.558	82.2935	0.416555
Col-0	486.99	1	121.348	30.9211	0.254812
Col-0	486.99	1	127.246	48.3189	0.379728
Col-0	332.328	1	88.3524	17.431	0.19729
Col-0	332.328	1	98.0855	31.1439	0.317518
Col-0	487.514	1	117.664	26.9706	0.229217
Col-0	487.514	1	126.246	44.8608	0.355343
Col-0	240.749	1	63.9654	12.0261	0.188009
Col-0	240.749	1	68.3642	15.8523	0.23188
Col-0	188.502	1	45.1106	8.51978	0.188864
Col-0	188.502	1	46.0196	5.0217	0.109121
Col-0	1167.32	1	310.352	103.084	0.332151
Col-0	1167.32	1	364.206	124.934	0.343032
Col-0	256.266	1	83.0123	7.46125	0.0898812
Col-0	256.266	1	67.8434	20.8812	0.307785
Col-0	503.975	1	131.631	56.088	0.4261
Col-0	503.975	1	134.743	32.9405	0.244469
Col-0	971.143	1	256.405	76.1426	0.296963
Col-0	971.143	1	250.971	106.029	0.422477
Col-0	892.616	1	214.409	85.0875	0.396847
Col-0	892.616	1	258.101	90.9306	0.352306
Col-0	701.341	1	167.502	61.8097	0.369009
Col-0	701.341	1	196.296	77.3181	0.393885
Col-0	609.143	1	165.326	50.3562	0.304588
Col-0	609.143	1	158.383	74.5524	0.470709
Col-0	461.828	1	120.75	31.5567	0.261339
Col-0	461.828	1	130.125	58.598	0.45032
Col-0	963.359	1	250.169	113.15	0.452296
Col-0	963.359	1	259.663	74.8006	0.288068
Col-0	532.771	1	139.463	66.0928	0.473908
Col-0	532.771	1	163.771	44.5265	0.271882
Col-0	781.271	1	171.566	77.4969	0.451703
Col-0	781.271	1	201.824	72.2656	0.358062
Col-0	322.795	1	78.2598	21.9673	0.280698
Col-0	322.795	1	86.0792	13.0395	0.151483
Col-0	458.818	1	109.144	46.8555	0.4293
Col-0	458.818	1	126.642	36.582	0.288861
Col-0	235.092	1	61.6588	8.96899	0.145462
Col-0	1018.33	1	262.048	115.255	0.439823
Col-0	1018.33	1	303.821	112.11	0.369001
Col-0	856.139	1	265.531	99.7451	0.375644
Col-0	856.139	1	243.541	103.061	0.423177
Col-0	693.439	1	182.418	94.5801	0.518479
Col-0	693.439	1	157.366	69.2081	0.439792
Col-0	628.98	1	184.624	68.2879	0.369876
Col-0	628.98	1	141.063	84.3144	0.597707
Col-0	994.859	1	240.348	90.5517	0.376752
Col-0	994.859	1	253.685	105.967	0.417713
Col-0	1195.99	1	320.002	191.349	0.597962
Col-0	1195.99	1	360.87	148.817	0.412383
Col-0	967.12	1	217.731	89.9435	0.413095
Col-0	967.12	1	232.818	117.873	0.506289
Col-0	1079.53	1	235.027	110.495	0.47014
Col-0	1079.53	1	293.636	127.02	0.432577
Col-0	1233.77	1	310.691	119.207	0.383683
Col-0	1233.77	1	408.661	144.769	0.354252
Col-0	1117.01	1	287.626	116.204	0.40401
Col-0	1117.01	1	284.546	127.143	0.446827
Col-0	753.2	1	148.085	66.1605	0.446773
Col-0	753.2	1	191.979	70.6939	0.368238
Col-0	1013.84	1	262.046	99.0376	0.37794
Col-0	1013.84	1	240.601	83.3486	0.346419
Col-0	516.175	1	129.436	34.0796	0.263293
Col-0	516.175	1	141.193	52.4927	0.37178
Col-0	939.58	1	220.154	90.0991	0.409255
Col-0	939.58	1	224.034	71.1108	0.317411
Col-0	1144.02	1	311.558	104.512	0.335449
Col-0	1144.02	1	264.866	96.3657	0.363829
Col-0	928.258	1	250.109	102.506	0.409843
Col-0	928.258	1	229.838	94.2526	0.410082
Col-0	934.785	1	216.559	101.367	0.468082
Col-0	934.785	1	230.962	92.3348	0.399785
Col-0	632.896	1	155.484	73.5932	0.473317
Col-0	632.896	1	169.218	73.7825	0.436021
cuc3-105	333.688	1	71.7521	12.3314	0.171861
cuc3-105	333.688	1	65.1066	10.7763	0.165518
cuc3-105	206.152	1	52.5255	5.42146	0.103216
cuc3-105	281.216	1	65.2758	18.4508	0.282659
cuc3-105	281.216	1	94.5184	13.9968	0.148085
cuc3-105	249.864	1	81.1484	18.5814	0.22898
cuc3-105	419.941	1	93.8185	31.3398	0.334047
cuc3-105	419.941	1	107.923	27.232	0.252328
cuc3-105	199.954	1	66.1306	3.92556	0.0593607
cuc3-105	199.954	1	56.0074	3.95171	0.0705569
cuc3-105	213.543	1	70.3523	8.46214	0.120282
cuc3-105	617.472	1	126.33	24.2368	0.191853
cuc3-105	617.472	1	142.071	36.7262	0.258506
cuc3-105	379.634	1	95.5296	27.773	0.290727
cuc3-105	379.634	1	89.9653	32.5781	0.362119
cuc3-105	667.299	1	149.973	42.788	0.285305
cuc3-105	667.299	1	164.396	67.6011	0.411209
cuc3-105	778.878	1	163.774	67.0254	0.409255
cuc3-105	778.878	1	171.898	51.8888	0.301858
cuc3-105	384.485	1	101.351	20.3183	0.200475
cuc3-105	384.485	1	93.0249	20.6415	0.221892
cuc3-105	1183.97	1	337.023	107.98	0.320394
cuc3-105	1183.97	1	245.264	82.815	0.337657
cuc3-105	305.001	1	86.6075	13.3159	0.15375
cuc3-105	305.001	1	63.0803	3.96158	0.0628022
cuc3-105	213.812	1	46.7542	5.00717	0.107096
cuc3-105	328.826	1	86.6598	9.74012	0.112395
cuc3-105	328.826	1	89.4644	19.7828	0.221125
cuc3-105	204.683	1	50.44	4.26349	0.084526
cuc3-105	204.683	1	55.642	5.9735	0.107356
cuc3-105	372.451	1	113.981	31.8814	0.279708
cuc3-105	278.473	1	89.4022	17.2648	0.193114
cuc3-105	278.473	1	67.126	8.35772	0.124508
cuc3-105	207.865	1	65.5449	10.2428	0.156272
cuc3-105	412.055	1	102.507	16.873	0.164603
cuc3-105	412.055	1	99.1669	19.8779	0.200449
cuc3-105	266.139	1	64.0042	8.14593	0.127272
cuc3-105	439.642	1	117.571	24.4679	0.208112
cuc3-105	439.642	1	130.831	43.9065	0.335597
cuc3-105	305.047	1	76.8152	18.1866	0.236758
cuc3-105	305.047	1	78.3475	12.4358	0.158726
cuc3-105	306.832	1	82.1106	22.7296	0.276817
cuc3-105	306.832	1	81.1946	10.9176	0.134462
cuc3-105	357.79	1	90.3302	25.3318	0.280436
cuc3-105	357.79	1	88.7661	18.3017	0.206179
cuc3-105	219.512	1	62.6416	6.04083	0.0964348
cuc3-105	219.512	1	67.3384	7.56746	0.11238
cuc3-105	408.729	1	109.624	24.393	0.222515
cuc3-105	408.729	1	98.6896	18.3401	0.185836
cuc3-105	253.116	1	72.7755	9.9678	0.136966
cuc3-105	253.116	1	63.8801	7.6861	0.120321
cuc3-105	556.317	1	142.207	27.6477	0.194419
cuc3-105	556.317	1	112.748	39.5284	0.350591
cuc3-105	383.78	1	101.657	26.4625	0.260312
cuc3-105	383.78	1	96.3983	20.7246	0.214989
cuc3-105	633.071	1	117.757	32.4412	0.275493
cuc3-105	633.071	1	139.696	54.3322	0.388932
cuc3-105	777.329	1	466.768	90.704	0.194324
cuc3-105	777.329	1	180.732	46.6166	0.257932
cuc3-105	517.935	1	131.753	44.943	0.341116
cuc3-105	517.935	1	122.995	30.9774	0.251859
cuc3-105	689.162	1	171.915	49.9701	0.290667
cuc3-105	689.162	1	133.464	46.5774	0.348988
cuc3-105	391.251	1	97.0565	15.5808	0.160533
cuc3-105	391.251	1	90.8391	30.6623	0.337545
cuc3-105	222.155	1	62.054	10.0903	0.162605
cuc3-105	814.441	1	206.99	55.4201	0.267743
cuc3-105	814.441	1	160.265	63.7659	0.397878
cuc3-105	504.744	1	118.873	30.4306	0.255993
cuc3-105	504.744	1	113.835	37.8841	0.332798
cuc3-105	344.281	1	80.0216	24.1016	0.301189
cuc3-105	344.281	1	88.2466	14.859	0.16838
cuc3-105	691.681	1	170.662	52.8884	0.309901
cuc3-105	691.681	1	175.519	52.8726	0.301236
cuc3-105	564.357	1	131.236	30.7811	0.234548
cuc3-105	564.357	1	133.025	43.1954	0.324716
cuc3-105	376.54	1	73.6722	12.3945	0.168238
cuc3-105	376.54	1	93.8849	21.6228	0.230312
cuc3-105	1226.23	1	270.16	95.0911	0.351981
cuc3-105	1226.23	1	299.479	95.4895	0.318852
cuc3-105	742.412	1	172.59	64.06	0.371169
cuc3-105	742.412	1	179.47	54.6195	0.304338
cuc3-105	573.245	1	144.582	41.8454	0.289423
cuc3-105	573.245	1	125.49	47.0794	0.375165
cuc3-105	595.913	1	112.508	32.1005	0.285317
cuc3-105	595.913	1	149.615	30.7497	0.205526
cuc3-105	367.543	1	89.5105	25.3804	0.283547
cuc3-105	367.543	1	94.7062	14.4004	0.152053
cuc3-105	247.059	1	67.9893	11.2084	0.164855
cuc3-105	247.059	1	65.6817	7.59954	0.115703
cuc3-105	1113.94	1	239.419	97.877	0.40881
cuc3-105	1113.94	1	265.367	70.5579	0.265888
cuc3-105	780.287	1	192.305	36.6875	0.190778
cuc3-105	780.287	1	170.458	62.8671	0.368813
cuc3-105	856.897	1	230.768	74.8469	0.324338
cuc3-105	856.897	1	184.293	55.1744	0.299384
cuc3-105	625.381	1	146.035	61.2344	0.419313
cuc3-105	625.381	1	131.073	43.6931	0.333349
cuc3-105	998.191	1	238.778	78.9314	0.330564
cuc3-105	998.191	1	239.788	87.469	0.364776
cuc3-105	590.915	1	130.286	28.2738	0.217013
cuc3-105	590.915	1	149.226	50.0807	0.335603
cuc3-105	377.924	1	88.0943	17.9438	0.203689
cuc3-105	377.924	1	105.204	31.8578	0.302819
cuc3-105	970.303	1	222.592	64.1137	0.288032
cuc3-105	970.303	1	193.176	61.2037	0.316829
cuc3-105	493.524	1	113.438	43.3011	0.381716
cuc3-105	493.524	1	134.887	34.6428	0.256828
cuc3-105	361.228	1	107.174	30.1131	0.280974
cuc3-105	361.228	1	95.6711	20.0243	0.209304
cuc3-105	519.563	1	129.623	46.3234	0.35737
cuc3-105	519.563	1	139.716	51.8574	0.371163
cuc3-105	973.444	1	208.224	63.2022	0.30353
cuc3-105	973.444	1	235.772	82.7823	0.351112
cuc3-105	720.91	1	151.116	49.1511	0.325254
cuc3-105	720.91	1	147.255	29.82	0.202506
cuc3-105	1046.31	1	257.328	81.5778	0.317019
cuc3-105	1046.31	1	223.048	51.1628	0.22938
cuc3-105	656.158	1	148.511	48.2944	0.325191
cuc3-105	656.158	1	176.22	57.2751	0.32502
cuc3-105	450.04	1	101.422	22.3881	0.220742
cuc3-105	450.04	1	109.232	38.8837	0.355974
cuc3-105	978.957	1	180.179	47.7259	0.26488
cuc3-105	978.957	1	230.937	79.4693	0.344117
cuc3-105	703.212	1	163.825	56.8138	0.346796
cuc3-105	703.212	1	165.773	60.0247	0.36209
cuc3-105	940.372	1	229.583	77.435	0.337285
cuc3-105	940.372	1	219.808	80.799	0.367589
cuc3-105	647.414	1	145.31	42.3584	0.291504
cuc3-105	647.414	1	170.216	64.699	0.380099
cuc3-105	101.57	1	25.075	3.52075	0.140409
cuc3-105	101.57	1	35.9507	4.58886	0.127643
cuc3-105	420.955	1	100.59	22.4001	0.222687
cuc3-105	420.955	1	86.4776	12.3104	0.142354
cuc3-105	207.354	1	46.8226	5.48624	0.117171
cuc3-105	207.354	1	49.7154	3.82426	0.076923
cuc3-105	415.745	1	86.2975	17.2682	0.200101
cuc3-105	415.745	1	100.62	32.2996	0.321006
cuc3-105	307.227	1	77.5067	15.8558	0.204573
cuc3-105	307.227	1	69.7899	19.1415	0.274273
cuc3-105	668.07	1	166.692	52.6593	0.315908
cuc3-105	668.07	1	169.291	45.3888	0.268111
cuc3-105	332.855	1	83.1227	11.7371	0.141202
cuc3-105	332.855	1	98.9698	20.3289	0.205405
cuc3-105	237.418	1	70.6856	12.1125	0.171357
cuc3-105	237.418	1	49.6818	3.84358	0.0773639
cuc3-105	819.201	1	216.624	72.6855	0.335538
cuc3-105	819.201	1	218.122	61.918	0.283869
cuc3-105	334.49	1	90.4158	25.2911	0.27972
cuc3-105	334.49	1	101.7	21.7504	0.213868
cuc3-105	1200.87	1	229.336	96.8529	0.422319
cuc3-105	1200.87	1	248.798	78.0814	0.313835
cuc3-105	601.976	1	105.59	21.6619	0.205151
cuc3-105	601.976	1	140.865	34.5372	0.245179
cuc3-105	515.234	1	104.545	30.5972	0.29267
cuc3-105	515.234	1	124.117	43.9157	0.353825
cuc3-105	105.236	1	24.1353	1.18279	0.0490066
cuc3-105	105.236	1	32.811	2.64018	0.0804663
cuc3-105	519.34	1	109.335	31.6063	0.289078
cuc3-105	519.34	1	93.8218	33.3363	0.355315
cuc3-105	257.391	1	51.0325	2.70651	0.053035
cuc3-105	257.391	1	75.2773	15.6789	0.208282
cuc3-105	195.651	1	50.9228	6.50691	0.12778
cuc3-105	195.651	1	50.2178	6.03449	0.120166
cuc3-105	617.949	1	153.986	31.8097	0.206575
cuc3-105	617.949	1	142.002	42.8936	0.302063
cuc3-105	802.963	1	191.038	61.9853	0.324466
cuc3-105	802.963	1	180.555	65.8862	0.364909
cuc3-105	292.022	1	89.9729	8.23121	0.0914854
cuc3-105	292.022	1	101.93	16.4242	0.161132
cuc3-105	962.107	1	213.686	68.918	0.32252
cuc3-105	962.107	1	219.954	78.2904	0.35594
cuc3-105	838.421	1	217.197	49.5848	0.228294
cuc3-105	838.421	1	150.547	71.0348	0.471845
cuc3-105	564.177	1	176.89	44.9964	0.254375
cuc3-105	564.177	1	170.647	51.1378	0.29967
cuc3-105	1140.36	1	245.966	86.0357	0.349787
cuc3-105	1140.36	1	238.225	74.3799	0.312225
cuc3-105	105.241	1	29.6402	2.71516	0.091604
cuc3-105	403.003	1	100.207	25.9707	0.259171
cuc3-105	403.003	1	111.601	26.5789	0.23816
cuc3-105	237.424	1	48.8366	2.6127	0.0534988
cuc3-105	237.424	1	66.5544	9.86509	0.148226
cuc3-105	318.709	1	75.7154	8.121	0.107257
cuc3-105	318.709	1	84.3274	23.4487	0.278067
cuc3-105	587.286	1	154.97	52.9367	0.341593
cuc3-105	587.286	1	130.612	38.7359	0.296572
cuc3-105	360.471	1	81.9972	24.1151	0.294097
cuc3-105	360.471	1	79.7669	17.8962	0.224356
cuc3-105	400.585	1	91.5085	24.9962	0.273157
cuc3-105	400.585	1	95.792	30.7213	0.320708
cuc3-105	994.736	1	203.515	64.8022	0.318415
cuc3-105	994.736	1	232.321	83.8356	0.360861
cuc3-105	1172.47	1	246.458	61.3535	0.248941
cuc3-105	1172.47	1	302.462	101.396	0.335236
cuc3-105	469.081	1	115.44	33.491	0.290116
cuc3-105	469.081	1	112.666	31.3434	0.278198
cuc3-105	544.455	1	185.755	44.6197	0.240207
cuc3-105	544.455	1	121.878	31.4189	0.25779
cuc3-105	116.214	1	29.0449	3.6228	0.124731
cuc3-105	116.214	1	34.0626	3.71901	0.109182
cuc3-105	330.469	1	76.6336	13.2583	0.173009
cuc3-105	330.469	1	79.9242	9.19294	0.115021
cuc3-105	235.972	1	66.811	6.70323	0.100331
cuc3-105	235.972	1	65.1461	8.03544	0.123345
cuc3-105	316.958	1	71.8618	20.465	0.284783
cuc3-105	316.958	1	78.069	17.1219	0.219318
cuc3-105	591.813	1	137.445	29.9074	0.217595
cuc3-105	591.813	1	131.067	22.8788	0.174558
cuc3-105	537.718	1	125.985	44.4448	0.352779
cuc3-105	537.718	1	143.375	40.1221	0.27984
cuc3-105	540.84	1	120.612	35.4409	0.293842
cuc3-105	540.84	1	73.5185	13.502	0.183654
cuc3-105	1171.28	1	304.773	106.362	0.348988
cuc3-105	1171.28	1	287.142	103.205	0.359421
cuc3-105	935.232	1	197.174	64.1497	0.325346
cuc3-105	935.232	1	192.064	57.1483	0.297548
cuc3-105	344.652	1	90.1421	25.1992	0.27955
cuc3-105	344.652	1	79.825	32.1937	0.403303
cuc3-105	120.209	1	27.9972	2.75276	0.0983227
cuc3-105	120.209	1	37.6822	4.56681	0.121193
cuc3-105	287.359	1	85.5238	8.20064	0.0958872
cuc3-105	287.359	1	64.4025	4.7956	0.0744629
cuc3-105	856.256	1	172.169	50.2639	0.291945
cuc3-105	856.256	1	185.912	70.7166	0.380377
cuc3-105	240.237	1	51.6909	9.16185	0.177243
cuc3-105	240.237	1	67.0919	9.78927	0.145908
cuc3-105	780.215	1	154.56	54.7158	0.35401
cuc3-105	780.215	1	137.069	36.7734	0.268284
cuc3-105	643.188	1	150.251	44.4125	0.295589
cuc3-105	643.188	1	129.927	58.4432	0.449816
cuc3-105	1137.02	1	242.406	66.1662	0.272956
cuc3-105	1137.02	1	213.379	70.1656	0.328831
cuc3-105	623.629	1	134.367	32.5576	0.242304
cuc3-105	623.629	1	128.246	40.6772	0.317181
cuc3-105	404.128	1	87.5985	20.7501	0.236877
cuc3-105	404.128	1	113.03	33.0307	0.292229
cuc3-105	1108.98	1	246.669	73.4878	0.297921
cuc3-105	1108.98	1	251.804	93.6083	0.371751
cuc3-105	123.258	1	35.6939	1.80699	0.0506246
cuc3-105	123.258	1	32.7998	3.36103	0.102471
cuc3-105	195.001	1	37.8566	3.30353	0.0872643
cuc3-105	532.496	1	127.042	40.6086	0.319647
cuc3-105	532.496	1	134.46	33.0497	0.245796
cuc3-105	299.018	1	70.0946	11.4705	0.163643
cuc3-105	299.018	1	73.6568	12.4702	0.169301
cuc3-105	1123.74	1	255.386	87.783	0.343727
cuc3-105	1123.74	1	197.585	45.8096	0.231848
cuc3-105	705.686	1	157.253	40.411	0.256981
cuc3-105	705.686	1	123.384	61.1433	0.495553
cuc3-105	998.378	1	221.263	83.9255	0.379302
cuc3-105	998.378	1	193.569	74.6808	0.38581
cuc3-105	774.574	1	178.382	67.2828	0.377184
cuc3-105	774.574	1	170.005	47.84	0.281403
cuc3-105	657.635	1	159.655	51.0281	0.319615
cuc3-105	657.635	1	132.709	54.7685	0.412696
cuc3-105	522.666	1	132.397	21.5952	0.163109
cuc3-105	522.666	1	112.564	44.6559	0.396716
cuc3-105	761.69	1	161.854	61.8118	0.381899
cuc3-105	761.69	1	152.35	79.0942	0.519161
cuc3-105	592.815	1	149.496	25.9834	0.173807
cuc3-105	592.815	1	125.444	53.121	0.423464
cuc3-105	1237.94	1	185.15	65.589	0.354248
cuc3-105	1237.94	1	312.741	65.0788	0.208092

## Sheet: Fig5B
Genotype	Blade_Length	Tooth_Position	Tooth_Width	Tooth_Height..altitude.	Aspect_Ratio
kluh-4	726.757	2	73.6115	17.5536	0.238463
kluh-4	726.757	2	81.7874	23.0243	0.281514
kluh-4	1083.45	2	112.058	51.8174	0.462416
kluh-4	1083.45	2	123.158	51.9628	0.42192
kluh-4	1190.87	2	144.861	78.6204	0.542732
kluh-4	1190.87	2	138.46	76.7997	0.554669
kluh-4	716.541	2	66.3862	21.4503	0.323113
kluh-4	716.541	2	77.2962	26.7431	0.345982
kluh-4	568.106	2	75.7638	10.4567	0.138017
kluh-4	568.106	2	66.4715	9.96142	0.14986
kluh-4	552.527	2	92.6763	13.1621	0.142023
kluh-4	552.527	2	51.0547	9.69404	0.189876
kluh-4	1103.39	2	134.314	57.9409	0.431383
kluh-4	1103.39	2	130.823	43.7536	0.334448
kluh-4	638.425	2	71.1993	17.826	0.250368
kluh-4	638.425	2	64.9312	24.0646	0.370618
kluh-4	841.087	2	101.774	34.8547	0.342472
kluh-4	841.087	2	90.4863	31.91	0.352649
kluh-4	583.892	2	71.8443	14.0213	0.195162
kluh-4	583.892	2	54.567	10.1283	0.185612
kluh-4	804.022	2	91.217	34.3132	0.376171
kluh-4	804.022	2	84.3956	21.2297	0.25155
kluh-4	527.628	2	56.8338	9.71112	0.170869
kluh-4	527.628	2	53.3541	3.90787	0.073244
kluh-4	739.592	2	88.715	30.8083	0.347273
kluh-4	739.592	2	92.9472	24.8918	0.267806
kluh-4	657.621	2	88.4965	27.6286	0.3122
kluh-4	657.621	2	78.5125	28.5192	0.363244
kluh-4	751.814	2	83.0716	26.2879	0.316449
kluh-4	751.814	2	81.7466	26.2358	0.32094
kluh-4	1189.6	2	117.198	52.9991	0.452217
kluh-4	1189.6	2	175.101	57.9048	0.330694
kluh-4	1075.03	2	117.736	53.2511	0.452294
kluh-4	1075.03	2	130.19	61.2882	0.470759
kluh-4	485.547	2	51.714	8.05456	0.155752
kluh-4	485.547	2	56.947	10.4365	0.183267
kluh-4	691.111	2	74.3139	19.5816	0.263498
kluh-4	691.111	2	73.7875	19.2194	0.26047
kluh-4	477.473	2	59.0243	7.222	0.122356
kluh-4	477.473	2	59.7568	7.50965	0.12567
kluh-4	476.835	2	45.0068	8.10189	0.180015
kluh-4	476.835	2	48.404	6.04637	0.124915
kluh-4	1229.03	2	138.49	78.193	0.564611
kluh-4	1229.03	2	178.866	71.9731	0.402385
kluh-4	876.463	2	95.1862	51.3945	0.539936
kluh-4	876.463	2	87.7155	41.8463	0.477068
kluh-4	740.667	2	102.156	30.0751	0.294402
kluh-4	740.667	2	82.5727	16.1577	0.195679
kluh-4	320.492	2	33.4369	1.50572	0.0450317
kluh-4	436.039	2	34.5846	3.24658	0.0938736
kluh-4	436.039	2	47.8784	2.85623	0.0596559
kluh-4	754.053	2	83.6081	25.5473	0.30556
kluh-4	754.053	2	86.9011	29.184	0.33583
kluh-4	447.903	2	40.1619	6.60305	0.164411
kluh-4	447.903	2	46.1813	4.61814	0.1
kluh-4	615.533	2	74.4306	12.4987	0.167925
kluh-4	615.533	2	65.5985	12.7788	0.194804
kluh-4	661.905	2	69.7141	17.6294	0.252881
kluh-4	661.905	2	84.9542	24.5942	0.2895
kluh-4	937.13	2	111.394	41.8612	0.375795
kluh-4	937.13	2	100.322	48.6334	0.484775
kluh-4	602.731	2	56.7546	10.8446	0.191079
kluh-4	602.731	2	56.4171	14.4227	0.255643
kluh-4	1229.84	2	154.196	73.3375	0.475613
kluh-4	1229.84	2	103.515	52.0056	0.502395
kluh-4	752.102	2	89.2661	36.8679	0.413012
kluh-4	752.102	2	78.0448	26.137	0.334898
kluh-4	618.959	2	73.2494	16.5151	0.225464
kluh-4	618.959	2	77.9011	17.597	0.225888
kluh-4	784.795	2	93.7517	40.5847	0.432895
kluh-4	784.795	2	75.0233	30.5754	0.407545
kluh-4	383.329	2	41.9479	4.1994	0.10011
kluh-4	383.329	2	37.1271	4.39041	0.118254
kluh-4	990.825	2	115.891	60.0289	0.517978
kluh-4	990.825	2	126.04	57.2728	0.454401
kluh-4	706.906	2	65.2213	15.3391	0.235186
kluh-4	706.906	2	80.0825	33.1946	0.414506
kluh-4	371.9	2	25.624	2.02623	0.0790754
kluh-4	371.9	2	38.9435	3.55524	0.0912923
kluh-4	832.202	2	83.6363	32.4435	0.387911
kluh-4	832.202	2	78.5042	11.1274	0.141742
kluh-4	1126.45	2	122.417	52.767	0.431044
kluh-4	1126.45	2	132.468	56.0404	0.423048
kluh-4	683.974	2	73.9085	33.8894	0.458533
kluh-4	683.974	2	77.1225	18.954	0.245764
kluh-4	669.895	2	53.8816	9.77801	0.181472
kluh-4	669.895	2	75.4418	14.2944	0.189476
kluh-4	610.438	2	57.5486	15.104	0.262456
kluh-4	610.438	2	58.1047	13.0588	0.224745
kluh-4	363.009	2	30.108	2.11663	0.0703011
kluh-4	363.009	2	40.1766	2.80011	0.069695
kluh-4	802.37	2	91.0124	36.7439	0.403724
kluh-4	802.37	2	83.9504	28.0349	0.333946
kluh-4	745.173	2	92.9495	38.5867	0.415136
kluh-4	745.173	2	88.4754	29.9458	0.338465
kluh-4	682.873	2	66.8122	14.4214	0.21585
kluh-4	682.873	2	74.1369	24.6584	0.332607
kluh-4	986.358	2	126.472	47.4362	0.375074
kluh-4	986.358	2	103.591	59.299	0.572433
kluh-4	932.611	2	90.2655	39.1212	0.433402
kluh-4	932.611	2	100.387	41.386	0.412266
kluh-4	437.619	2	50.6101	5.47137	0.108108
kluh-4	437.619	2	54.6692	6.92071	0.126593
kluh-4	387.421	2	42.444	1.19579	0.0281733
kluh-4	387.421	2	44.7903	1.8543	0.0413995
kluh-4	1171.85	2	119.814	50.7698	0.423737
kluh-4	1171.85	2	133.804	51.1415	0.382213
kluh-4	661.734	2	67.0871	17.8563	0.266166
kluh-4	661.734	2	82.7083	26.3677	0.318803
kluh-4	348.802	2	36.2095	1.51303	0.0417854
kluh-4	348.802	2	42.2591	2.89679	0.0685483
Col-0	1208.48	2	233.583	47.5351	0.203504
Col-0	1208.48	2	171.095	33.8616	0.197911
Col-0	1193.13	2	148.862	70.723	0.47509
Col-0	1193.13	2	172.743	55.574	0.321716
Col-0	489.262	2	58.915	10.1188	0.171753
Col-0	635.721	2	84.0951	16.0732	0.191131
Col-0	635.721	2	73.6417	24.7234	0.335725
Col-0	792.369	2	116.272	51.8285	0.445754
Col-0	792.369	2	94.3762	37.7347	0.399833
Col-0	1003.28	2	104.802	40.5864	0.387269
Col-0	1003.28	2	112.084	55.292	0.493306
Col-0	250.236	2	28.3785	0.936738	0.0330088
Col-0	605.335	2	81.3892	3.99556	0.049092
Col-0	1049.84	2	106.624	48.281	0.452817
Col-0	1049.84	2	50.0649	1.68466	0.0336495
Col-0	734.438	2	77.4224	38.3188	0.494932
Col-0	734.438	2	72.9854	33.464	0.458503
Col-0	1225.91	2	125.737	86.7599	0.69001
Col-0	1225.91	2	127.973	100.922	0.788617
Col-0	797.725	2	83.0816	31.6656	0.381138
Col-0	797.725	2	72.0149	26.5679	0.368922
Col-0	845.865	2	91.5703	31.4211	0.343137
Col-0	845.865	2	99.9925	37.1292	0.37132
Col-0	738.879	2	76.7878	21.408	0.278795
Col-0	738.879	2	71.8313	31.6518	0.440641
Col-0	1125.57	2	105.4	67.6796	0.642121
Col-0	1125.57	2	127.297	69.0096	0.542117
Col-0	541.881	2	54.1396	5.08898	0.0939974
Col-0	541.881	2	65.6448	13.5595	0.206559
Col-0	300.908	2	26.3004	2.32629	0.0884511
Col-0	1005.92	2	125.91	46.9438	0.372835
Col-0	1005.92	2	141.339	48.2118	0.341107
Col-0	1032.66	2	100.558	63.5132	0.63161
Col-0	1032.66	2	109.493	65.5109	0.598313
Col-0	732.252	2	97.834	29.1378	0.297829
Col-0	732.252	2	77.4573	41.9363	0.541412
Col-0	1158.1	2	135.368	67.307	0.497214
Col-0	1158.1	2	110.206	70.2264	0.637229
Col-0	507.707	2	60.852	6.81016	0.111914
Col-0	507.707	2	76.1262	7.39339	0.0971202
Col-0	652.891	2	71.3663	28.7267	0.402524
Col-0	652.891	2	71.323	15.6006	0.218731
Col-0	1110.45	2	99.0567	57.9399	0.584916
Col-0	1110.45	2	124.739	67.5004	0.541132
Col-0	446.194	2	64.4831	3.65735	0.056718
Col-0	446.194	2	71.471	4.57017	0.0639444
Col-0	451.899	2	51.6053	3.55175	0.0688253
Col-0	451.899	2	48.4705	3.47272	0.0716461
Col-0	1016.92	2	115.647	66.9643	0.579038
Col-0	1016.92	2	108.241	72.1541	0.666604
Col-0	576.093	2	70.2614	17.4742	0.248702
Col-0	576.093	2	67.0132	21.692	0.323698
Col-0	446.915	2	53.3249	7.96856	0.149434
Col-0	446.915	2	66.3689	2.18479	0.0329189
Col-0	847.601	2	110.687	57.7063	0.521345
Col-0	847.601	2	83.1589	47.8789	0.575752
Col-0	615.078	2	72.7966	14.0647	0.193205
Col-0	615.078	2	63.8717	14.9084	0.233411
Col-0	1009.96	2	105.538	68.7264	0.651197
Col-0	1009.96	2	93.2617	56.548	0.606337
Col-0	421.592	2	50.5335	3.16302	0.0625925
Col-0	421.592	2	52.7236	1.07601	0.0204086
Col-0	597.701	2	59.5821	20.0794	0.337004
Col-0	597.701	2	58.0042	9.22415	0.159026
Col-0	917.701	2	177.921	63.9605	0.359488
Col-0	917.701	2	100.028	56.0843	0.560689
Col-0	363.366	2	38.6197	3.01435	0.0780521
Col-0	757.683	2	79.0187	43.3462	0.548556
Col-0	757.683	2	101.03	46.4503	0.459765
Col-0	416.366	2	52.1873	6.30025	0.120724
Col-0	416.366	2	40.7664	6.0087	0.147393
Col-0	532.355	2	63.4422	13.6182	0.214655
Col-0	532.355	2	57.2318	7.47155	0.130549
Col-0	327.59	2	43.8553	1.03491	0.0235984
Col-0	327.59	2	39.1322	0.731859	0.0187022
Col-0	378.464	2	39.0941	2.60096	0.0665308
Col-0	378.464	2	45.9316	4.49802	0.0979286
Col-0	337.375	2	43.4134	1.44615	0.0333112
Col-0	337.375	2	34.605	0.704332	0.0203535
Col-0	530.39	2	65.7504	10.1809	0.154842
Col-0	530.39	2	61.191	8.30692	0.135754
Col-0	997.971	2	124.591	49.0394	0.393604
Col-0	997.971	2	142.768	24.2173	0.169628
Col-0	557.458	2	65.8924	18.2478	0.276934
Col-0	557.458	2	57.2659	12.4072	0.216659
Col-0	567.072	2	61.6453	6.9832	0.11328
Col-0	567.072	2	95.6814	5.09204	0.0532186
Col-0	929.401	2	103.759	74.769	0.720604
Col-0	929.401	2	104.298	63.7553	0.611282
Col-0	411.8	2	33.4181	1.90109	0.056888
Col-0	411.8	2	47.3508	1.55829	0.0329094
Col-0	657.873	2	70.5201	26.3339	0.373423
Col-0	657.873	2	70.2852	21.9798	0.312723
Col-0	1103.9	2	120.962	55.4388	0.458316
Col-0	1103.9	2	129.004	67.6072	0.524071
Col-0	764.807	2	90.7564	54.7755	0.603544
Col-0	764.807	2	89.731	34.8479	0.38836
Col-0	1167.32	2	110.25	67.0516	0.608177
Col-0	1167.32	2	132.92	69.3462	0.521713
Col-0	503.975	2	55.2936	12.2986	0.222424
Col-0	503.975	2	47.8318	8.03634	0.168012
Col-0	971.143	2	110.875	47.9884	0.432815
Col-0	971.143	2	108.081	53.9557	0.499216
Col-0	892.616	2	89.4153	50.0137	0.559342
Col-0	892.616	2	114.696	56.8145	0.495349
Col-0	701.341	2	73.2967	22.7098	0.309834
Col-0	701.341	2	76.6717	21.5553	0.281137
Col-0	609.143	2	77.6955	30.2583	0.389448
Col-0	609.143	2	73.4205	26.2797	0.357934
Col-0	461.828	2	58.5886	3.85879	0.0658624
Col-0	461.828	2	69.9302	6.77778	0.096922
Col-0	963.359	2	97.2042	53.7482	0.552941
Col-0	963.359	2	98.1208	46.2611	0.471471
Col-0	532.771	2	65.752	14.0243	0.213291
Col-0	781.271	2	84.8756	41.5349	0.489361
Col-0	781.271	2	80.0426	37.5709	0.469387
Col-0	458.818	2	36.9724	4.48091	0.121196
Col-0	458.818	2	46.1327	5.34862	0.11594
Col-0	1018.33	2	104.285	57.8689	0.554912
Col-0	1018.33	2	114.642	62.647	0.546455
Col-0	856.139	2	84.6165	59.6079	0.704448
Col-0	856.139	2	87.4645	24.3369	0.278249
Col-0	693.439	2	79.6107	18.7736	0.235818
Col-0	693.439	2	74.8752	23.5766	0.314879
Col-0	628.98	2	94.4659	21.0335	0.222657
Col-0	628.98	2	79.7624	6.45482	0.0809256
Col-0	994.859	2	113.247	58.6712	0.518081
Col-0	994.859	2	101.382	66.3747	0.654698
Col-0	1195.99	2	144.747	91.3475	0.631085
Col-0	1195.99	2	153.065	89.7038	0.586049
Col-0	967.12	2	100.517	44.5459	0.44317
Col-0	967.12	2	123.745	68.7537	0.555606
Col-0	1079.53	2	116.699	56.8875	0.487473
Col-0	1079.53	2	126.278	80.2991	0.635893
Col-0	1233.77	2	156.364	72.8716	0.466039
Col-0	1233.77	2	125.511	110.423	0.879789
Col-0	1117.01	2	117.31	80.9353	0.689928
Col-0	1117.01	2	119.862	78.1252	0.651795
Col-0	753.2	2	87.7955	23.8375	0.271511
Col-0	753.2	2	94.7985	20.8532	0.219974
Col-0	1013.84	2	114.355	48.7005	0.42587
Col-0	1013.84	2	98.5791	60.8283	0.617051
Col-0	516.175	2	75.6682	17.2619	0.228126
Col-0	939.58	2	85.5932	54.0327	0.631274
Col-0	939.58	2	92.9283	57.0346	0.613749
Col-0	1144.02	2	127.355	88.2285	0.692775
Col-0	1144.02	2	128.4	45.0562	0.350906
Col-0	928.258	2	105.429	48.3852	0.458935
Col-0	928.258	2	114.773	51.6522	0.450037
Col-0	934.785	2	118.034	61.5958	0.521846
Col-0	934.785	2	102.098	37.0234	0.362627
Col-0	632.896	2	78.2942	11.6796	0.149176
Col-0	632.896	2	64.8218	21.1702	0.326591
cuc3-105	333.688	2	53.4944	2.27093	0.0424517
cuc3-105	333.688	2	48.4271	2.29392	0.0473685
cuc3-105	419.941	2	52.6312	4.71509	0.0895874
cuc3-105	419.941	2	73.6289	2.11754	0.0287596
cuc3-105	617.472	2	84.3232	12.9202	0.153222
cuc3-105	617.472	2	56.6449	2.22136	0.0392155
cuc3-105	379.634	2	38.2636	3.0574	0.0799036
cuc3-105	379.634	2	43.9702	9.53006	0.216739
cuc3-105	667.299	2	90.8169	20.823	0.229286
cuc3-105	667.299	2	105.484	30.1371	0.285703
cuc3-105	778.878	2	102.352	21.2632	0.207746
cuc3-105	778.878	2	74.7063	27.3028	0.365469
cuc3-105	1183.97	2	224.592	68.4549	0.304797
cuc3-105	412.055	2	49.3092	4.59643	0.0932165
cuc3-105	439.642	2	45.7196	1.54447	0.0337814
cuc3-105	439.642	2	55.6358	4.26018	0.0765726
cuc3-105	556.317	2	74.2066	9.25718	0.124749
cuc3-105	556.317	2	67.587	7.23499	0.107047
cuc3-105	633.071	2	81.4509	18.9617	0.232799
cuc3-105	633.071	2	59.2359	14.0384	0.236991
cuc3-105	777.329	2	197.419	77.0125	0.390097
cuc3-105	777.329	2	96.3329	38.6103	0.400801
cuc3-105	517.935	2	68.6436	9.42449	0.137296
cuc3-105	689.162	2	71.7562	20.4231	0.284618
cuc3-105	689.162	2	58.416	13.8709	0.23745
cuc3-105	391.251	2	55.5109	3.10333	0.0559049
cuc3-105	391.251	2	46.3337	6.111	0.131891
cuc3-105	814.441	2	104.495	39.6711	0.379646
cuc3-105	814.441	2	77.4342	22.3594	0.288754
cuc3-105	504.744	2	61.7959	3.26399	0.0528189
cuc3-105	504.744	2	68.4983	8.20524	0.119787
cuc3-105	691.681	2	76.835	29.1252	0.379062
cuc3-105	691.681	2	97.4034	33.845	0.347472
cuc3-105	564.357	2	49.6968	5.18699	0.104373
cuc3-105	564.357	2	68.5762	9.37264	0.136675
cuc3-105	376.54	2	51.4352	3.4721	0.0675044
cuc3-105	376.54	2	37.2538	2.16347	0.0580738
cuc3-105	1226.23	2	144.805	62.1342	0.429089
cuc3-105	1226.23	2	141.324	56.9773	0.403168
cuc3-105	742.412	2	74.6673	27.717	0.371207
cuc3-105	742.412	2	109.797	36.9583	0.336606
cuc3-105	573.245	2	72.0668	31.8717	0.442252
cuc3-105	573.245	2	67.5471	12.9554	0.191798
cuc3-105	595.913	2	66.1947	8.6618	0.130853
cuc3-105	595.913	2	66.6287	12.1882	0.182927
cuc3-105	367.543	2	39.5046	1.96191	0.0496628
cuc3-105	1113.94	2	117.074	39.1382	0.334303
cuc3-105	1113.94	2	142.021	45.0794	0.317414
cuc3-105	780.287	2	120.866	35.5773	0.294353
cuc3-105	780.287	2	103.686	27.9544	0.269606
cuc3-105	856.897	2	93.8068	40.122	0.427709
cuc3-105	856.897	2	134.174	42.9181	0.319869
cuc3-105	625.381	2	79.221	17.761	0.224196
cuc3-105	625.381	2	77.625	10.6045	0.136612
cuc3-105	998.191	2	125.458	53.8143	0.428943
cuc3-105	998.191	2	95.8597	38.5078	0.40171
cuc3-105	590.915	2	75.1773	17.6469	0.234737
cuc3-105	590.915	2	74.2329	9.72686	0.131032
cuc3-105	970.303	2	140.135	40.943	0.292168
cuc3-105	970.303	2	180.108	58.7996	0.326469
cuc3-105	493.524	2	45.3589	5.0204	0.110682
cuc3-105	493.524	2	59.9383	10.2894	0.171667
cuc3-105	361.228	2	56.5334	3.25433	0.0575647
cuc3-105	519.563	2	54.5225	30.5691	0.560669
cuc3-105	519.563	2	65.808	23.9029	0.363222
cuc3-105	973.444	2	144.434	63.1668	0.43734
cuc3-105	973.444	2	101.827	33.8597	0.332522
cuc3-105	720.91	2	85.555	21.5517	0.251905
cuc3-105	720.91	2	80.8396	16.5188	0.20434
cuc3-105	1046.31	2	120.079	44.0604	0.366928
cuc3-105	1046.31	2	112.185	35.6188	0.317501
cuc3-105	656.158	2	82.2285	14.5815	0.177329
cuc3-105	656.158	2	66.8539	24.3592	0.364365
cuc3-105	450.04	2	53.0379	3.89467	0.0734318
cuc3-105	978.957	2	133.191	44.0318	0.330591
cuc3-105	978.957	2	142.728	48.3103	0.338478
cuc3-105	703.212	2	99.1131	26.7003	0.269392
cuc3-105	703.212	2	86.0395	19.5925	0.227715
cuc3-105	940.372	2	117.472	51.9554	0.442279
cuc3-105	940.372	2	98.4287	40.5433	0.411905
cuc3-105	647.414	2	92.6584	28.703	0.309772
cuc3-105	647.414	2	67.8831	5.10501	0.075203
cuc3-105	420.955	2	35.0204	0.911967	0.026041
cuc3-105	415.745	2	47.9431	2.51647	0.0524887
cuc3-105	415.745	2	42.2216	3.35013	0.0793464
cuc3-105	668.07	2	88.528	10.1561	0.114722
cuc3-105	668.07	2	82.0855	11.0482	0.134594
cuc3-105	819.201	2	86.0769	51.4927	0.598217
cuc3-105	819.201	2	79.8786	3.47869	0.0435497
cuc3-105	1200.87	2	127.827	46.07	0.360409
cuc3-105	1200.87	2	151.805	40.7635	0.268525
cuc3-105	601.976	2	68.9886	15.2213	0.220635
cuc3-105	601.976	2	82.9728	14.9023	0.179605
cuc3-105	515.234	2	50.1417	20.5207	0.409254
cuc3-105	515.234	2	67.596	9.83692	0.145525
cuc3-105	519.34	2	51.817	10.9969	0.212226
cuc3-105	519.34	2	38.5338	2.62365	0.068087
cuc3-105	617.949	2	68.6379	11.6605	0.169884
cuc3-105	617.949	2	82.2752	8.21173	0.0998081
cuc3-105	802.963	2	94.9895	27.0673	0.28495
cuc3-105	802.963	2	89.7213	20.7561	0.23134
cuc3-105	292.022	2	33.8999	3.0278	0.0893159
cuc3-105	962.107	2	109.247	43.271	0.396084
cuc3-105	962.107	2	131.246	45.3567	0.345585
cuc3-105	838.421	2	82.7746	25.4676	0.307674
cuc3-105	838.421	2	79.9395	27.371	0.342396
cuc3-105	564.177	2	72.4845	19.0148	0.262329
cuc3-105	564.177	2	77.6723	13.7351	0.176834
cuc3-105	1140.36	2	123.273	41.7187	0.338425
cuc3-105	1140.36	2	94.1235	44.0593	0.468101
cuc3-105	403.003	2	32.6405	0.796103	0.02439
cuc3-105	403.003	2	53.2204	3.95489	0.0743115
cuc3-105	587.286	2	77.7947	5.47801	0.0704162
cuc3-105	587.286	2	97.5893	10.9172	0.111869
cuc3-105	360.471	2	46.6375	1.86017	0.0398857
cuc3-105	400.585	2	45.2007	1.69592	0.0375198
cuc3-105	400.585	2	45.8004	3.84389	0.083927
cuc3-105	994.736	2	143.283	52.8906	0.369134
cuc3-105	994.736	2	122.391	42.8764	0.350323
cuc3-105	1172.47	2	164.048	42.8806	0.261391
cuc3-105	1172.47	2	115.344	60.7432	0.526626
cuc3-105	469.081	2	84.0931	4.84113	0.0575687
cuc3-105	469.081	2	63.03	9.49128	0.150584
cuc3-105	544.455	2	74.305	23.3561	0.314327
cuc3-105	544.455	2	70.0331	6.17029	0.0881053
cuc3-105	591.813	2	94.0425	7.17726	0.0763193
cuc3-105	537.718	2	64.7635	11.3984	0.176
cuc3-105	540.84	2	77.9782	9.5973	0.123077
cuc3-105	540.84	2	37.111	1.22537	0.0330191
cuc3-105	1171.28	2	149.081	71.1138	0.477015
cuc3-105	1171.28	2	106.568	51.7681	0.485775
cuc3-105	935.232	2	87.1885	34.0643	0.390697
cuc3-105	935.232	2	105.918	51.2257	0.483635
cuc3-105	344.652	2	54.0716	3.65927	0.0676745
cuc3-105	856.256	2	109.467	41.3999	0.378195
cuc3-105	856.256	2	82.5575	20.9823	0.254154
cuc3-105	780.215	2	102.357	41.4018	0.404484
cuc3-105	780.215	2	103.761	32.0027	0.308427
cuc3-105	643.188	2	82.9101	14.1221	0.17033
cuc3-105	643.188	2	79.1625	17.2341	0.217705
cuc3-105	1137.02	2	177.37	57.8799	0.326323
cuc3-105	1137.02	2	108.77	39.8293	0.366179
cuc3-105	623.629	2	72.357	17.1437	0.236932
cuc3-105	623.629	2	76.2175	21.6546	0.284116
cuc3-105	404.128	2	53.2753	5.95064	0.111696
cuc3-105	1108.98	2	102.431	38.8208	0.378995
cuc3-105	1108.98	2	112.735	43.0659	0.38201
cuc3-105	532.496	2	72.8769	15.1941	0.20849
cuc3-105	532.496	2	81.67	19.2331	0.235498
cuc3-105	1123.74	2	120.486	43.2369	0.358854
cuc3-105	1123.74	2	148.118	24.0254	0.162204
cuc3-105	705.686	2	96.4492	32.611	0.338116
cuc3-105	705.686	2	87.701	22.3341	0.254662
cuc3-105	998.378	2	118.471	40.149	0.338893
cuc3-105	998.378	2	95.604	23.334	0.244069
cuc3-105	774.574	2	105.412	24.9138	0.236347
cuc3-105	774.574	2	99.684	39.3524	0.394771
cuc3-105	657.635	2	81.4908	21.9235	0.26903
cuc3-105	657.635	2	71.9506	7.51936	0.104507
cuc3-105	522.666	2	55.5466	3.05659	0.0550275
cuc3-105	522.666	2	93.0688	9.96113	0.10703
cuc3-105	761.69	2	85.1148	24.1133	0.283303
cuc3-105	761.69	2	83.0692	21.6132	0.260183
cuc3-105	592.815	2	79.4822	12.355	0.155444
cuc3-105	592.815	2	95.6092	6.03479	0.0631193
cuc3-105	1237.94	2	175.646	50.683	0.288552
cuc3-105	1237.94	2	168.674	68.1906	0.404275

[truncated: 12 more sheets: Fig6B, Fig6C, Fig7C, Fig7D, Fig8A, Fig8BC, Fig8E, Fig8FG, Fig9B, Fig9C, Fig9E, Fig9G]
